# Supplementary material for: Climate Change Drives the Distribution of Insect Vectors for GLRaV‐3 on a Global Scale
Source: Ecol Evol. 2025 Oct 14;15(10):e72297. doi: 10.1002/ece3.72297 (PMC12521802; doi:10.1002/ece3.72297)
Supplement: Supplementary file 1 — Appendix S1: ece372297‐sup‐0001‐AppendixS1.zip. [file ECE3-15-e72297-s001.zip]

Archive with 8 entries (8 files):
- ece372297-sup-0005-FigureS5.docx
- ece372297-sup-0006-FigureS6.docx
- ece372297-sup-0007-supinfo.rar
- ece372297-sup-0008-Tables.xls
- ece372297-sup-0001-FigureS1.docx
- ece372297-sup-0002-FigureS2.docx
- ece372297-sup-0003-FigureS3.docx
- ece372297-sup-0004-FigureS4.docx
