# Supplementary material for: Climate Change Drives the Distribution of Insect Vectors for GLRaV‐3 on a Global Scale
Source: Ecol Evol. 2025 Oct 14;15(10):e72297. doi: 10.1002/ece3.72297 (PMC12521802; doi:10.1002/ece3.72297)
Supplement: Supplementary file 1 — Appendix S1: ece372297‐sup‐0001‐AppendixS1.zip. [file ECE3-15-e72297-s001.zip › ece372297-sup-0008-Tables.xls]

## Sheet: Sheet1
Table S1 Occurrence sites of focus species
Ceroplastes rusci （CR）				Coccus longulus （CL）				Neopulvinaria innumerabilis（NI）				Parasaissetia nigra （PN）
SPEC	LONG	LAT		SPEC	LONG	LAT		SPEC	LONG	LAT		SPEC	LONG	LAT
Ceroplastes rusci	34.8277	32.0966		Coccus longulus	174.718	-36.9311		Neopulvinaria innumerabilis	-149.804	61.1697		Parasaissetia nigra	-118.378	33.894
Ceroplastes rusci	-81.7256	28.8042		Coccus longulus	174.767	-36.8469		Neopulvinaria innumerabilis	6.85847	51.5898		Parasaissetia nigra	153.065	-27.3148
Ceroplastes rusci	-82.1401	29.1872		Coccus longulus	174.619	-36.8676		Neopulvinaria innumerabilis	6.82645	51.3942		Parasaissetia nigra	153.316	-27.991
Ceroplastes rusci	23.6777	39.1433		Coccus longulus	174.964	-36.6885		Neopulvinaria innumerabilis	7.23424	51.5121		Parasaissetia nigra	144.998	-37.7287
Ceroplastes rusci	-16.6506	28.3944		Coccus longulus	176.333	-37.7833		Neopulvinaria innumerabilis	6.90265	51.4965		Parasaissetia nigra	145.088	-37.6132
Ceroplastes rusci	29.0613	41.0627		Coccus longulus	174.887	-37.0166		Neopulvinaria innumerabilis	6.99997	51.406		Parasaissetia nigra	18.4565	-34.0533
Ceroplastes rusci	23.4182	37.9788		Coccus longulus	174.7	-36.883		Neopulvinaria innumerabilis	7.07726	51.4075		Parasaissetia nigra	-159.813	-21.2217
Ceroplastes rusci	-4.56868	37.0146		Coccus longulus	174.849	-36.8559		Neopulvinaria innumerabilis	7.03548	51.4876		Parasaissetia nigra	-106.443	23.299
Ceroplastes rusci	138.638	-34.9543		Coccus longulus	-149.558	-17.5852		Neopulvinaria innumerabilis	-76.7877	39.0322		Parasaissetia nigra	-99.8128	20.6953
Ceroplastes rusci	-3.01883	36.8262		Coccus longulus	165.677	-21.5013		Neopulvinaria innumerabilis	-77.2305	38.857		Parasaissetia nigra	30.5744	39.6958
Ceroplastes rusci	-0.424178	39.6599		Coccus longulus	148.95	-26.9319		Neopulvinaria innumerabilis	-79.2167	37.8767		Parasaissetia nigra	-35.904	-7.22582
Ceroplastes rusci	-16.5721	28.3884		Coccus longulus	-53.2348	3.92404		Neopulvinaria innumerabilis	-74.1613	40.572		Parasaissetia nigra	176.893	-39.5025
Ceroplastes rusci	-3.11846	36.9803		Coccus longulus	-159.624	22.0385		Neopulvinaria innumerabilis	-76.9309	38.998		Parasaissetia nigra	174.813	-36.897
Ceroplastes rusci	-8.61312	37.1452		Coccus longulus	31.2361	30.0627		Neopulvinaria innumerabilis	-86.8727	40.4036		Parasaissetia nigra	151.9	-27.6
Ceroplastes rusci	-8.67157	37.1831		Coccus longulus	144.711	13.4072		Neopulvinaria innumerabilis	-73.8293	40.761		Parasaissetia nigra	20.0552	39.3922
Ceroplastes rusci	-8.03015	39.4931		Coccus longulus	134.023	-25.6973		Neopulvinaria innumerabilis	-121.522	45.7104		Parasaissetia nigra	142.078	-34.3493
Ceroplastes rusci	-2.79962	36.7558		Coccus longulus	25.25	-33.46		Neopulvinaria innumerabilis	-87.7084	41.8398		Parasaissetia nigra	142.023	-34.2892
Ceroplastes rusci	-2.8923	37.0215		Coccus longulus	143.85	-37.55		Neopulvinaria innumerabilis	-86.6193	41.2896		Parasaissetia nigra	174.618	-36.8865
Ceroplastes rusci	3.02591	42.2652		Coccus longulus	138.621	-34.9617		Neopulvinaria innumerabilis	-104.523	33.369		Parasaissetia nigra	145.431	-37.2083
Ceroplastes rusci	-2.48336	36.8362		Coccus longulus	148.413	-30.843		Neopulvinaria innumerabilis	-73.1935	44.4827		Parasaissetia nigra	-61.0193	14.6548
Ceroplastes rusci	2.02806	41.4873		Coccus longulus	133.394	-14.7256		Neopulvinaria innumerabilis	-71.4118	41.7931		Parasaissetia nigra	144.181	-38.4092
Ceroplastes rusci	114.173	22.4351		Coccus longulus	113.688	-24.8677		Neopulvinaria innumerabilis	-84.1369	31.5868		Parasaissetia nigra	145.115	-37.7856
Ceroplastes rusci	28.0772	36.3052		Coccus longulus	2.85913	39.6391		Neopulvinaria innumerabilis	-112.481	34.6062		Parasaissetia nigra	145.489	-37.991
Ceroplastes rusci	28.1482	36.3525		Coccus longulus	-40.4773	-18.3652		Neopulvinaria innumerabilis	-105.216	35.6151		Parasaissetia nigra	153.434	-28.0315
Ceroplastes rusci	23.7451	38.017		Coccus longulus	-44.0329	-18.2532		Neopulvinaria innumerabilis	32.8572	39.8903		Parasaissetia nigra	144.549	-38.1782
Ceroplastes rusci	-80.3667	25.6898		Coccus longulus	114.184	22.3356		Neopulvinaria innumerabilis	32.6657	39.8582		Parasaissetia nigra	144.538	-38.2685
Ceroplastes rusci	116.065	-32.1276		Coccus longulus	-83.0064	22.7919		Neopulvinaria innumerabilis	32.8603	39.9562		Parasaissetia nigra	151.012	-33.8684
Ceroplastes rusci	-2.59572	36.8095		Coccus longulus	78.4426	15.5132		Neopulvinaria innumerabilis	13.5674	45.3286		Parasaissetia nigra	-53.2348	3.92404
Ceroplastes rusci	29.0517	40.9885		Coccus longulus	76.0017	15.462		Neopulvinaria innumerabilis	-119.673	46.6138		Parasaissetia nigra	-177.08	-13.7555
Ceroplastes rusci	115.775	-32.7239		Coccus longulus	84.1859	20.9128		Neopulvinaria innumerabilis	-88.4158	51.7959		Parasaissetia nigra	55.5324	-21.1332
Ceroplastes rusci	116.001	-32.1579		Coccus longulus	78.409	10.9699		Neopulvinaria innumerabilis	-71.2653	46.8811		Parasaissetia nigra	145.132	-38.1757
Ceroplastes rusci	153.435	-28.032		Coccus longulus	100.6	0.958		Neopulvinaria innumerabilis	-111.982	41.2464		Parasaissetia nigra	150.7	-33.5
Ceroplastes rusci	-2.25669	36.8191		Coccus longulus	-2.92402	53.2111		Neopulvinaria innumerabilis	-111.636	40.2512		Parasaissetia nigra	145.411	-37.878
Ceroplastes rusci	-2.86209	36.739		Coccus longulus	-0.29543	51.479		Neopulvinaria innumerabilis	-111.912	37.2598		Parasaissetia nigra	55.5307	-20.9468
Ceroplastes rusci	23.9321	35.4763		Coccus longulus	80.6575	7.01674		Neopulvinaria innumerabilis	4.7461	46.3564		Parasaissetia nigra	55.2189	-21.1068
Ceroplastes rusci	-82.1267	26.4376		Coccus longulus	153.036	-27.4589		Neopulvinaria innumerabilis	-76.9257	39.9977		Parasaissetia nigra	151.01	-33.7932
Ceroplastes rusci	24.0315	37.8605		Coccus longulus	150.713	-23.6958		Neopulvinaria innumerabilis	-111.795	40.3947		Parasaissetia nigra	6.3568	49.5097
Ceroplastes rusci	26.5698	39.0694		Coccus longulus	150.921	-33.7392		Neopulvinaria innumerabilis	-122.649	41.7401		Parasaissetia nigra	-2.5929	36.8329
Ceroplastes rusci	-4.86442	36.7424		Coccus longulus	116.625	23.4201		Neopulvinaria innumerabilis	-87.8647	42.5858		Parasaissetia nigra	145.11	-37.8388
Ceroplastes rusci	-61.5398	16.2976		Coccus longulus	34.7893	32.0831		Neopulvinaria innumerabilis	30.076	60.1467		Parasaissetia nigra	152.904	-27.3541
Ceroplastes rusci	-8.42209	37.2032		Coccus longulus	34.7957	31.9049		Neopulvinaria innumerabilis	-111.875	40.6651		Parasaissetia nigra	144.956	-38.4083
Ceroplastes rusci	-0.894883	38.4256		Coccus longulus	35.4462	32.5075		Neopulvinaria innumerabilis	-74.0086	40.723		Parasaissetia nigra	144.861	-37.644
Ceroplastes rusci	23.6953	37.9795		Coccus longulus	25.4073	-33.7658						Parasaissetia nigra	144.307	-38.1762
Ceroplastes rusci	2.97731	42.1977		Coccus longulus	-117.88	33.7544						Parasaissetia nigra	115.801	-32.0435
Ceroplastes rusci	-7.42808	39.2849		Coccus longulus	-117.9	33.6602						Parasaissetia nigra	117.4	-35
Ceroplastes rusci	113.997	22.2658		Coccus longulus	-99.0503	19.3419						Parasaissetia nigra	172.654	-43.576
Ceroplastes rusci	24.0579	35.5327		Coccus longulus	-99.9858	26.2678						Parasaissetia nigra	153.305	-27.913
Ceroplastes rusci	5.3912	43.2335		Coccus longulus	-100.935	22.1738						Parasaissetia nigra	151.184	-33.9067
Ceroplastes rusci	72.936	32.067		Coccus longulus	-96.164	19.1939						Parasaissetia nigra	152.992	-27.5355
Ceroplastes rusci	71.067	31.633		Coccus longulus	-86.9916	33.3133						Parasaissetia nigra	153.074	-30.8784
Ceroplastes rusci	26.5036	39.1746		Coccus longulus	-75.6571	39.2017						Parasaissetia nigra	115.863	-32.0669
Ceroplastes rusci	-17.7763	28.6572		Coccus longulus	-82.3839	27.5861						Parasaissetia nigra	151.233	-33.9797
Ceroplastes rusci	25.8672	35.0584		Coccus longulus	-82.7566	28.0242						Parasaissetia nigra	148.073	-42.1586
Ceroplastes rusci	6.34018	43.005		Coccus longulus	-80.2616	25.9079						Parasaissetia nigra	150.767	-34.0705
Ceroplastes rusci	23.7447	37.8856		Coccus longulus	-81.5149	28.3904						Parasaissetia nigra	151.87	-26.9474
Ceroplastes rusci	104.691	38.0733		Coccus longulus	-81.447	28.6384						Parasaissetia nigra	148.1	-42.1039
Ceroplastes rusci	105.913	16.5173		Coccus longulus	-81.5717	28.3776						Parasaissetia nigra	153	-27.4368
Ceroplastes rusci	22.1	37.033		Coccus longulus	-80.2868	27.1853						Parasaissetia nigra	152.842	-27.4021
Ceroplastes rusci	151.218	-33.864		Coccus longulus	-82.0569	26.9177						Parasaissetia nigra	101.087	13.6622
Ceroplastes rusci	42.0111	9.39208		Coccus longulus	-80.2623	27.2396						Parasaissetia nigra	134.023	-25.6973
Ceroplastes rusci	3.09091	36.7275		Coccus longulus	-82.431	28.0317						Parasaissetia nigra	144.835	-7.15691
Ceroplastes rusci	6.62476	36.4831		Coccus longulus	-85.9791	14.9709						Parasaissetia nigra	-1.21923	7.9453
Ceroplastes rusci	-81.59	27.7419		Coccus longulus	78.1338	29.9861						Parasaissetia nigra	2.30571	9.50301
Ceroplastes rusci	-64.7699	17.7278		Coccus longulus	145.955	-37.897						Parasaissetia nigra	-72.6445	4.18775
Ceroplastes rusci	-122.05	36.9639		Coccus longulus	149.583	-33.4167						Parasaissetia nigra	104.691	38.0733
Ceroplastes rusci	-58.3855	-34.6129		Coccus longulus	153.267	-28.8167						Parasaissetia nigra	170.69	-43.8277
Ceroplastes rusci	-16.6273	28.2911		Coccus longulus	151.283	-33.8						Parasaissetia nigra	120.961	23.6978
Ceroplastes rusci	110.339	20.0369		Coccus longulus	80.1277	6.53808						Parasaissetia nigra	-5.57171	7.53678
Ceroplastes rusci	101.701	26.5758		Coccus longulus	151.217	-33.8834						Parasaissetia nigra	24.7525	-28.5536
Ceroplastes rusci	101.4	21.7		Coccus longulus	150.733	-34.1167						Parasaissetia nigra	137.469	36.7674
Ceroplastes rusci	-76.2	4.5		Coccus longulus	151.083	-33.9833						Parasaissetia nigra	114.633	3.67166
Ceroplastes rusci	33.651	35.141		Coccus longulus	130.8	-12.45						Parasaissetia nigra	-71.1445	-30.5379
Ceroplastes rusci	33.919	35.1149		Coccus longulus	133.233	-19.85						Parasaissetia nigra	153.073	-27.565
Ceroplastes rusci	33.3198	35.3319		Coccus longulus	151.013	-33.867						Parasaissetia nigra	153.18	-27.4731
Ceroplastes rusci	33.4269	35.2114		Coccus longulus	76.8372	16.2949						Parasaissetia nigra	-25.5946	37.7882
Ceroplastes rusci	32.9829	35.2142		Coccus longulus	152.95	-26.9312						Parasaissetia nigra	-122.273	37.872
Ceroplastes rusci	31.2357	30.0444		Coccus longulus	-64.7887	32.2995						Parasaissetia nigra	-122.42	37.7765
Ceroplastes rusci	31.1683	27.1889		Coccus longulus	-122.042	36.9852						Parasaissetia nigra	151.446	-33.0793
Ceroplastes rusci	38.9314	15.3251		Coccus longulus	136.898	-25.6733						Parasaissetia nigra	152.12	-27.2508
Ceroplastes rusci	6.3	43.1		Coccus longulus	-52.612	-5.42746						Parasaissetia nigra	-117.666	33.5462
Ceroplastes rusci	8.73864	41.9192		Coccus longulus	101.246	21.9394						Parasaissetia nigra	145.05	-37.7667
Ceroplastes rusci	9.01377	42.0393										Parasaissetia nigra	131.05	-12.4667
Ceroplastes rusci	7.12517	43.5804										Parasaissetia nigra	128.7	-15.65
Ceroplastes rusci	-61.5701	16.2358										Parasaissetia nigra	-117.664	33.6805
Ceroplastes rusci	-53.124	3.93002										Parasaissetia nigra	28.233	-25.733
Ceroplastes rusci	24.8083	35.24										Parasaissetia nigra	28.35	-25.6
Ceroplastes rusci	25.1436	35.3387										Parasaissetia nigra	31.0208	-29.8587
Ceroplastes rusci	24.1341	35.4631										Parasaissetia nigra	32.5915	-0.32369
Ceroplastes rusci	23.4682	37.3475										Parasaissetia nigra	172.504	-43.56
Ceroplastes rusci	22.0077	37.0497										Parasaissetia nigra	-117.951	33.934
Ceroplastes rusci	25.9	35.1										Parasaissetia nigra	152.15	-32.7167
Ceroplastes rusci	24.1	35.5										Parasaissetia nigra	144.967	-37.8167
Ceroplastes rusci	18.5478	46.7536										Parasaissetia nigra	115.833	-31.9667
Ceroplastes rusci	84.2456	23.3572										Parasaissetia nigra	149.917	-37.25
Ceroplastes rusci	48.3426	33.4612										Parasaissetia nigra	116.783	-34.9333
Ceroplastes rusci	47.7136	33.1467										Parasaissetia nigra	177.314	-38.488
Ceroplastes rusci	54.036	29.1298										Parasaissetia nigra	149.115	-35.256
Ceroplastes rusci	34.7613	32.0367										Parasaissetia nigra	150.283	-35.646
Ceroplastes rusci	35.2172	31.7661										Parasaissetia nigra	147.103	-42.849
Ceroplastes rusci	9.01634	40.1222										Parasaissetia nigra	128.88	-31.68
Ceroplastes rusci	11.9667	45.5167										Parasaissetia nigra	149.064	-35.164
Ceroplastes rusci	14.3331	40.8167										Parasaissetia nigra	-2.753	5.813
Ceroplastes rusci	15.0856	37.5043										Parasaissetia nigra	-12.012	10.012
Ceroplastes rusci	17.664	40.7025										Parasaissetia nigra	2.325	6.419
Ceroplastes rusci	16.8836	41.0436										Parasaissetia nigra	120.484	23.472
Ceroplastes rusci	9.49631	40.9244										Parasaissetia nigra	120.567	23.442
Ceroplastes rusci	15.2765	37.0837										Parasaissetia nigra	120.503	23.339
Ceroplastes rusci	14.2699	40.8606										Parasaissetia nigra	120.485	23.187
Ceroplastes rusci	35.5016	33.8933										Parasaissetia nigra	120.566	23.18
Ceroplastes rusci	-7.5864	33.5729										Parasaissetia nigra	145.11	-5.15
Ceroplastes rusci	-1.89986	34.6822										Parasaissetia nigra	118.345	24.457
Ceroplastes rusci	72.9	32.1										Parasaissetia nigra	121.459	25.154
Ceroplastes rusci	35.2084	31.9009										Parasaissetia nigra	121.754	24.683
Ceroplastes rusci	35.2617	32.2224										Parasaissetia nigra	120.432	23.496
Ceroplastes rusci	34.8878	31.9504										Parasaissetia nigra	120.351	23.537
Ceroplastes rusci	35.0984	31.5326										Parasaissetia nigra	121.512	23.985
Ceroplastes rusci	-67.0255	18.5018										Parasaissetia nigra	121.146	22.771
Ceroplastes rusci	-16.9533	32.7619										Parasaissetia nigra	120.991	22.687
Ceroplastes rusci	-25.5	37.8										Parasaissetia nigra	112.732	22.472
Ceroplastes rusci	-25.8	37.9										Parasaissetia nigra	94.056	-10.384
Ceroplastes rusci	-25.2	37.8										Parasaissetia nigra	134.554	-12.66
Ceroplastes rusci	-25.4	37.8										Parasaissetia nigra	153.039	-27.476
Ceroplastes rusci	-25.7	37.8										Parasaissetia nigra	153.024	-30.543
Ceroplastes rusci	-25.8	37.8										Parasaissetia nigra	150.355	-28.418
Ceroplastes rusci	-25.6	37.8										Parasaissetia nigra	153.521	-27.433
Ceroplastes rusci	-9.38149	38.803										Parasaissetia nigra	153.011	-27.501
Ceroplastes rusci	-16.9244	32.6663										Parasaissetia nigra	149.777	-30.226
Ceroplastes rusci	28.229	-25.7479										Parasaissetia nigra	152.834	-30.971
Ceroplastes rusci	19.4595	-33.6552										Parasaissetia nigra	153.284	-27.528
Ceroplastes rusci	18.8597	-33.9308										Parasaissetia nigra	153.54	-28.761
Ceroplastes rusci	18.4501	-33.9278										Parasaissetia nigra	152.223	-32.519
Ceroplastes rusci	-13.8414	28.8666										Parasaissetia nigra	138.571	-34.901
Ceroplastes rusci	-15.5663	27.7584										Parasaissetia nigra	98.048	16.707
Ceroplastes rusci	-17.8	28.7										Parasaissetia nigra	-78.226	6.332
Ceroplastes rusci	32.533	15.5467										Parasaissetia nigra	-84.493	6.385
Ceroplastes rusci	39.4031	-6.0477										Parasaissetia nigra	27.273	-28.966
Ceroplastes rusci	106.567	10.6599										Parasaissetia nigra	30.9016	31.1623
Ceroplastes rusci	31.0511	-17.8292										Parasaissetia nigra	2.27444	10.1776
Ceroplastes rusci	32.8732	-19.8029										Parasaissetia nigra	174.739	-36.8778
Ceroplastes rusci	32.8285	-19.1072										Parasaissetia nigra	36.6869	-1.24562
Ceroplastes rusci	-71.5718	19.0006										Parasaissetia nigra	4.91131	52.3674
Ceroplastes rusci	110.903	21.6525										Parasaissetia nigra	144.714	13.4419
Ceroplastes rusci	102.09	26.7107										Parasaissetia nigra	-172.481	-13.5465
Ceroplastes rusci	100.975	22.795										Parasaissetia nigra	47.2033	-21.1042
Ceroplastes rusci	100.783	22.0918										Parasaissetia nigra	-64.7633	32.2933
Ceroplastes rusci	101.246	21.9394										Parasaissetia nigra	-59.5981	13.248
												Parasaissetia nigra	-57.772	5.64629
												Parasaissetia nigra	27.4068	44.2072
												Parasaissetia nigra	169.275	-18.929
												Parasaissetia nigra	-171.775	-13.8434
												Parasaissetia nigra	-171.073	-11.0541
												Parasaissetia nigra	-58.5357	4.73589
												Parasaissetia nigra	-171.863	-13.8501
												Parasaissetia nigra	-63.7269	5.24773
												Parasaissetia nigra	-40.3492	-20.3665
												Parasaissetia nigra	-61.2351	10.7142
												Parasaissetia nigra	-77.5623	8.04852
												Parasaissetia nigra	-86.9375	20.5002
												Parasaissetia nigra	-79.5375	8.95365
												Parasaissetia nigra	-60.9865	14.0084
												Parasaissetia nigra	166.947	-15.2851
												Parasaissetia nigra	-61.8083	17.1016
												Parasaissetia nigra	-175.285	-21.1385
												Parasaissetia nigra	-149.525	-17.6245
												Parasaissetia nigra	-45.019	-21.2229
												Parasaissetia nigra	-67.6236	10.256
												Parasaissetia nigra	-84.3283	30.4613
												Parasaissetia nigra	-85.7051	10.8386
												Parasaissetia nigra	-77.1014	17.9567
												Parasaissetia nigra	167.944	-29.0442
												Parasaissetia nigra	101.711	3.1601
												Parasaissetia nigra	147.595	-7.76165
												Parasaissetia nigra	-159.784	-18.8746
												Parasaissetia nigra	141.177	-3.22825
												Parasaissetia nigra	80.0948	6.59457
												Parasaissetia nigra	114.836	4.93713
												Parasaissetia nigra	116.429	4.9682
												Parasaissetia nigra	177.461	-17.6169
												Parasaissetia nigra	145.762	-5.21673
												Parasaissetia nigra	101.827	2.96958
												Parasaissetia nigra	145.967	-41.4639
												Parasaissetia nigra	67.9085	24.7614
												Parasaissetia nigra	172.946	1.50723
												Parasaissetia nigra	115.99	-31.9877
												Parasaissetia nigra	100.435	13.7831
												Parasaissetia nigra	101.378	3.68985
												Parasaissetia nigra	120.93	17.9269
												Parasaissetia nigra	113.693	2.11501
												Parasaissetia nigra	149.202	-35.2844
												Parasaissetia nigra	177.685	-17.7995
												Parasaissetia nigra	117.242	5.8869
												Parasaissetia nigra	103.816	1.31413
												Parasaissetia nigra	106.758	-6.16965
												Parasaissetia nigra	152.934	-27.0557
												Parasaissetia nigra	72.2007	32.9937
												Parasaissetia nigra	141.817	-6.57188
												Parasaissetia nigra	85.3681	26.1383
												Parasaissetia nigra	130.898	-12.3843
												Parasaissetia nigra	112.397	2.42238
												Parasaissetia nigra	123.69	0.58538
												Parasaissetia nigra	117.255	5.7673
												Parasaissetia nigra	83.9996	28.187
												Parasaissetia nigra	98.944	2.66079
												Parasaissetia nigra	101.649	3.19814
												Parasaissetia nigra	67.2567	25.2439
												Parasaissetia nigra	151.092	-33.6585
												Parasaissetia nigra	101.699	2.99096
												Parasaissetia nigra	78.0339	17.744
												Parasaissetia nigra	17	14.8347
												Parasaissetia nigra	76.5261	10.7708
												Parasaissetia nigra	114.127	22.2692
												Parasaissetia nigra	91.8355	22.4157
												Parasaissetia nigra	29.4126	-25.1705
												Parasaissetia nigra	73.7086	18.475
												Parasaissetia nigra	57.475	-20.2528
												Parasaissetia nigra	121.575	25.117
												Parasaissetia nigra	47.5173	-18.8837
												Parasaissetia nigra	114.082	22.4364
												Parasaissetia nigra	-0.28435	51.4828
												Parasaissetia nigra	32.9027	24.0821
												Parasaissetia nigra	127.702	26.2121
												Parasaissetia nigra	-1.26527	51.7603
												Parasaissetia nigra	34.7576	32.0552
												Parasaissetia nigra	35.5689	32.3189
												Parasaissetia nigra	14.3062	10.6137
												Parasaissetia nigra	36.8871	-1.26063
												Parasaissetia nigra	40.0517	-3.21001
												Parasaissetia nigra	174.824	-36.8446
												Parasaissetia nigra	100.782	22.0262
												Parasaissetia nigra	109.928	19.8318
												Parasaissetia nigra	100.974	22.3233
												Parasaissetia nigra	101.247	21.9378
												Parasaissetia nigra	109.342	19.5561
												Parasaissetia nigra	104.211	23.3882
												Parasaissetia nigra	118.169	26.3102
												Parasaissetia nigra	100.963	22.8188
Table S2. PCA results for seven scale insects
Table S2-1 Component Matrix for CR								Table S2-2 Component Matrix for CI							Table S2-3 Component Matrix for NI
	Component								Component							Component
	1	2	3	4	5	6			1	2	3	4	5			1	2	3	4	5
alt	-0.128079	-0.176474	0.61196	-0.551363	-0.13042	0.257755		alt	-0.0184266	0.0931352	-0.496212	0.713143	-0.178528		alt	-0.848392	-0.100627	0.118721	-0.0182424	0.14223
bio1	0.701406	0.667575	-0.210313	-0.0114799	-0.0511845	-0.0451751		bio1	0.688274	0.691156	0.0916859	-0.0415642	0.163223		bio1	-0.181081	0.859813	0.43529	-0.104383	0.0334919
bio2	-0.218369	0.612232	0.433934	-0.0293023	-0.298837	0.496439		bio2	-0.471674	0.591308	-0.0836795	0.424825	0.272449		bio2	-0.743127	-0.0597872	0.559536	0.22812	0.0587128
bio3	0.641335	0.10749	0.0141413	-0.315469	-0.482802	0.458784		bio3	0.608767	0.0341011	-0.576118	0.310471	0.314582		bio3	-0.660493	0.524684	0.181706	0.277514	0.250167
bio4	-0.771431	0.301847	0.246505	0.386028	0.29698	-0.0408511		bio4	-0.732525	0.195439	0.599246	-0.0904752	-0.0521634		bio4	0.0179588	-0.829169	0.488404	-0.0192016	-0.244352
bio5	-0.0468381	0.940659	0.0195412	0.25472	0.0633234	0.16803		bio5	0.190327	0.895741	0.278102	-0.00300108	0.205		bio5	-0.563508	0.251403	0.752334	0.0107331	-0.199229
bio6	0.833089	0.106683	-0.498834	-0.153135	-0.0633941	-0.0810577		bio6	0.907123	0.264915	-0.168923	-0.145621	0.107664		bio6	-0.0183288	0.96795	-0.194582	-0.095909	0.0637488
bio7	-0.680753	0.507303	0.402278	0.279685	0.0893295	0.168893		bio7	-0.724912	0.457873	0.384875	0.138328	0.0593373		bio7	-0.327128	-0.678749	0.624967	0.0889417	-0.176002
bio8	0.750131	0.394713	0.270283	0.139835	-0.212067	-0.262668		bio8	0.476345	0.604939	0.389871	0.331973	0.173874		bio8	0.244874	-0.12897	0.61262	-0.416969	0.532367
bio9	-0.0864699	0.359622	-0.775645	-0.0239137	0.222764	0.246423		bio9	0.582345	0.374126	-0.267354	-0.500754	0.0101888		bio9	-0.675486	0.491358	-0.078771	0.192978	-0.452194
bio10	0.188953	0.903581	-0.132148	0.282067	0.151928	-0.0612705		bio10	0.37753	0.815109	0.370005	-0.116642	0.16544		bio10	-0.234716	0.411747	0.823335	-0.145048	-0.149715
bio11	0.853467	0.320467	-0.322183	-0.180186	-0.169968	-0.00543745		bio11	0.838965	0.469481	-0.168887	-0.0200056	0.157538		bio11	-0.154821	0.974688	0.0458931	-0.0606938	0.131696
bio12	0.868669	-0.163449	0.244249	0.103946	0.337751	0.0942344		bio12	0.840658	-0.42654	0.233046	0.127286	-0.0876921		bio12	0.940076	0.136471	0.265381	0.117166	-0.0545087
bio13	0.780774	0.0215963	0.32431	-0.174609	0.470548	0.0307585		bio13	0.871484	0.000215131	0.193007	0.0812106	-0.360492		bio13	0.791953	0.0133237	0.238237	0.520957	0.167088
bio14	0.670777	-0.30912	0.111631	0.560603	-0.137497	0.232742		bio14	0.39935	-0.798258	0.271558	0.049609	0.280549		bio14	0.891837	0.222159	0.181462	-0.164751	-0.147078
bio15	-0.132628	0.497895	0.103996	-0.704423	0.310393	0.00628712		bio15	0.18233	0.769654	-0.250669	-0.168624	-0.437108		bio15	-0.682287	-0.222835	-0.038353	0.532912	0.34626
bio16	0.790193	-0.00596064	0.323571	-0.146381	0.476527	0.0226624		bio16	0.870238	-0.0471049	0.20149	0.10514	-0.357527		bio16	0.80972	0.00623018	0.249323	0.50604	0.110951
bio17	0.67606	-0.347249	0.0994632	0.56149	-0.121945	0.22235		bio17	0.440175	-0.775347	0.288299	0.0766371	0.262382		bio17	0.904869	0.22636	0.224178	-0.140842	-0.133195
bio18	0.750317	0.0756294	0.518987	0.0849069	0.0766974	-0.247201		bio18	0.676527	-0.208828	0.487861	0.341828	-0.232728		bio18	0.877022	-0.0724559	0.303954	-0.105928	0.209494
bio19	0.0486197	-0.425847	-0.341276	0.0721315	0.512573	0.583794		bio19	0.471965	-0.633087	-0.063357	-0.231461	0.2431		bio19	0.689974	0.435384	0.0450589	0.49218	-0.211552
Extraction Method: Principal Component Analysis.								Extraction Method: Principal Component Analysis.
a. 6 components extracted.								a. 5 components extracted.
Table S2-4 Component Matrix for PN								Table S2-5 Component Matrix for PP							Table S2-6 Component Matrix for PV
	Component								Component							Component
	1	2	3	4	5				1	2	3	4	5			1	2	3	4	5
alt	-0.168502	-0.125574	0.391453	0.706191	0.38608			alt	0.370034	-0.467327	0.04995	0.432724	0.405509		alt	-0.498096	0.360778	-0.0441504	0.0907937	0.511829
bio1	0.85107	0.493624	-0.0949139	-0.0760941	0.0404052			bio1	0.681252	0.637904	0.256408	0.121755	-0.181989		bio1	0.456545	0.424489	0.758556	-0.0450784	-0.134333
bio2	-0.497714	0.482601	-0.144572	0.228636	0.593144			bio2	0.775894	-0.017024	0.04199	0.477002	0.283615		bio2	-0.626691	0.263112	0.231574	0.473437	0.456204
bio3	0.699786	-0.0929158	-0.438511	0.403964	0.26931			bio3	0.219647	0.719284	-0.334816	0.286396	0.280978		bio3	0.594614	0.129056	0.314752	0.0618182	0.617122
bio4	-0.803545	0.17234	0.328809	-0.395954	0.137067			bio4	0.293761	-0.828567	0.422305	-0.00983236	0.066219		bio4	-0.936637	0.0710118	-0.142704	0.231553	-0.160814
bio5	0.405499	0.813221	-0.0575748	-0.239639	0.287637			bio5	0.893409	0.0998051	0.331328	0.199176	-0.0415971		bio5	-0.529062	0.410806	0.61379	0.360423	-0.160315
bio6	0.948885	0.130781	-0.217755	0.0338721	-0.140121			bio6	0.179618	0.922719	-0.169105	-0.0165861	-0.236117		bio6	0.877844	0.0455918	0.399853	-0.204385	-0.095023
bio7	-0.801245	0.37111	0.206434	-0.190178	0.339284			bio7	0.529542	-0.691599	0.392436	0.165156	0.164772		bio7	-0.931248	0.134686	-0.0671775	0.315905	0.00992888
bio8	0.688333	0.476621	0.208635	-0.188754	0.157664			bio8	0.46787	-0.0454405	0.690216	0.0478627	-0.308144		bio8	-0.646145	0.359131	0.181694	-0.120963	-0.276669
bio9	0.733443	0.282303	-0.42889	0.0790038	-0.151213			bio9	0.410264	0.790356	-0.185269	0.169309	0.0765757		bio9	0.674206	0.29537	0.435635	0.219119	0.0636364
bio10	0.623041	0.692952	0.0201508	-0.313896	0.114823			bio10	0.828195	0.147187	0.458283	0.120147	-0.151076		bio10	-0.440096	0.467843	0.647776	0.207587	-0.335159
bio11	0.919364	0.301602	-0.205072	0.0810635	-0.025124			bio11	0.373951	0.895829	-0.0394903	0.0889823	-0.18582		bio11	0.828667	0.161337	0.495782	-0.162252	9.28938e-05
bio12	0.818648	-0.377558	0.372933	-0.0495332	0.118401			bio12	-0.69912	0.348225	0.589844	0.121404	0.110183		bio12	0.518051	0.735275	-0.406148	0.124876	-0.0365587
bio13	0.738435	-0.0113141	0.588359	0.108543	-0.0574818			bio13	-0.229598	0.454647	0.782933	-0.255971	0.203169		bio13	-0.124118	0.896029	-0.150553	-0.354031	0.0729474
bio14	0.54081	-0.683637	-0.0695232	-0.263638	0.335598			bio14	-0.82441	0.0929605	0.199448	0.493734	-0.0643491		bio14	0.726625	0.247555	-0.402832	0.444792	-0.154557
bio15	0.0730434	0.750125	0.335695	0.353598	-0.155728			bio15	0.63777	0.197135	0.30186	-0.527106	0.332194		bio15	-0.739875	0.382297	0.124635	-0.384278	0.201289
bio16	0.743794	-0.0481787	0.595832	0.0831137	-0.0520042			bio16	-0.283865	0.471248	0.757431	-0.250752	0.211484		bio16	0.00982534	0.907618	-0.230322	-0.309169	0.0605856
bio17	0.55727	-0.684186	-0.0719794	-0.254309	0.337239			bio17	-0.819748	0.112089	0.230739	0.484616	-0.0551749		bio17	0.729082	0.311422	-0.37845	0.431799	-0.131257
bio18	0.573917	-0.19585	0.698825	-0.0866533	-0.00813786			bio18	-0.469253	-0.0577971	0.809367	0.133163	-0.239515		bio18	-0.224596	0.801729	-0.412662	-0.133978	-0.171928
bio19	0.577682	-0.409116	-0.24693	0.0158456	0.208574			bio19	-0.514972	0.610338	0.026045	0.00458115	0.517382		bio19	0.780298	0.417525	-0.221392	0.190717	0.088301
Table S2-7 Component Matrix for PC
	Component
	1	2	3	4
alt	-0.1986	0.255208	-0.0485197	0.764876
bio1	0.528672	0.718807	0.255477	-0.300065
bio2	-0.0509607	0.809713	0.0774083	0.38004
bio3	0.702468	0.485752	-0.0454795	0.233981
bio4	-0.949688	0.0737432	0.188533	0.0230279
bio5	-0.147545	0.869694	0.271923	-0.0841714
bio6	0.925189	0.208243	-0.028356	-0.271128
bio7	-0.866891	0.347797	0.187358	0.177432
bio8	-0.646944	0.229057	0.319249	-0.362416
bio9	0.768012	0.52092	-0.000518245	0.0651261
bio10	-0.191696	0.787045	0.384711	-0.289576
bio11	0.872108	0.416644	0.0411817	-0.205545
bio12	0.354219	-0.575876	0.707973	0.129403
bio13	0.0289827	0.0523729	0.951389	0.0670095
bio14	0.30531	-0.83375	0.222984	0.0146912
bio15	-0.233266	0.790464	0.282706	0.0902009
bio16	0.151445	-0.0370238	0.944785	0.113717
bio17	0.324441	-0.828002	0.223229	0.0405541
bio18	-0.38105	-0.531698	0.631864	-0.214801
bio19	0.744773	-0.098584	0.387449	0.369865
Extraction Method: Principal Component Analysis.
a. 4 components extracted.
Table S3. ENMeval results for mealybugs from SDMs
（1）Ceroplastes rusci （CR）
	settings	features	rm	train.AUC	avg.test.AUC	var.test.AUC	avg.diff.AUC	var.diff.AUC	avg.test.orMTP	var.test.orMTP	avg.test.or10pct	var.test.or10pct	AICc	delta.AICc	w.AIC	parameters
1	L_0.5	L	0.5	0.830855	0.827563	0.00388218	0.0247835	0.00192745	0.00714286	0.000204082	0.0923445	0.00521743	4486.22	412.432	1.88616e-90	5
2	LQ_0.5	LQ	0.5	0.909723	0.907331	0.00216995	0.017114	0.000920139	0.00568182	0.000129132	0.115234	0.00638449	4128.06	54.2642	1.12398e-12	10
3	LQP_0.5	LQP	0.5	0.919388	0.915564	0.00184319	0.0188575	0.00047889	0.00568182	0.000129132	0.135579	0.00523514	4076.59	2.79562	0.168663	13
4	QHP_0.5	QHP	0.5	0.930736	0.915269	0.00170429	0.0235137	0.00139657	0.0199675	0.000729009	0.134606	0.00200124	4076.85	3.06074	0.147723	28
5	LQH_0.5	LQH	0.5	0.925139	0.911228	0.0017086	0.0211652	0.00173041	0.0142857	0.000816327	0.130386	0.00441962	4106.05	32.2563	6.75637e-08	25
6	LQHP_0.5	LQHP	0.5	0.93174	0.918	0.00144113	0.0220942	0.00108484	0.0199675	0.000729009	0.153113	0.00133839	4073.79	0	0.682464	29
7	QHPT_0.5	QHPT	0.5	0.937962	0.9102	0.00169545	0.0332069	0.00183353	0.0199675	0.000729009	0.145247	0.00238917	4131.16	57.3703	2.37832e-13	48
8	LQHPT_0.5	LQHPT	0.5	0.937857	0.913301	0.00134357	0.0309921	0.00148752	0.0199675	0.000729009	0.153113	0.00133839	4116.62	42.8298	3.41746e-10	46
9	L_1	L	1	0.830805	0.827462	0.00388181	0.0248155	0.00193327	0.00714286	0.000204082	0.0923445	0.00521743	4486	412.205	2.11275e-90	5
10	LQ_1	LQ	1	0.903784	0.902669	0.00221438	0.0171146	0.000900949	0.00568182	0.000129132	0.120916	0.00580071	4147.31	73.5215	7.39767e-17	10
11	LQP_1	LQP	1	0.911807	0.910979	0.00166417	0.0158919	0.000561305	0.00568182	0.000129132	0.124215	0.00435048	4103.33	29.5398	2.62784e-07	11
12	QHP_1	QHP	1	0.921629	0.908266	0.00221057	0.0227746	0.0016683	0.0199675	0.000729009	0.118136	0.0010362	4117.22	43.4241	2.53893e-10	26
13	LQH_1	LQH	1	0.919792	0.907065	0.00212472	0.0227942	0.00168513	0.0214286	0.00183673	0.123243	0.00384193	4110.74	36.9458	6.47744e-09	21
14	LQHP_1	LQHP	1	0.924169	0.913509	0.0018203	0.01995	0.00123954	0.0199675	0.000729009	0.125081	0.000584597	4086.57	12.782	0.00114422	19
15	QHPT_1	QHPT	1	0.92833	0.908121	0.00201898	0.0264855	0.00169153	0.0199675	0.000729009	0.132224	0.000583056	4118.96	45.1626	1.06451e-10	32
16	LQHPT_1	LQHPT	1	0.929126	0.911932	0.00188851	0.0237884	0.00149139	0.0199675	0.000729009	0.140288	0.00146829	4097.77	23.9769	4.24183e-06	29
17	L_1.5	L	1.5	0.830827	0.827293	0.00388261	0.0248856	0.0019439	0.00714286	0.000204082	0.0923445	0.00521743	4485.94	412.15	2.17213e-90	5
18	LQ_1.5	LQ	1.5	0.898029	0.898025	0.00224824	0.0172819	0.00090357	0.00714286	0.000204082	0.120916	0.00580071	4169.01	95.2124	1.44203e-21	10
19	LQP_1.5	LQP	1.5	0.904549	0.904391	0.00182583	0.0152637	0.000669417	0.00568182	0.000129132	0.112312	0.00458368	4131.1	57.3104	2.4507e-13	10
20	QHP_1.5	QHP	1.5	0.91739	0.904104	0.00268423	0.0242272	0.00180918	0.0199675	0.000729009	0.120519	0.00254389	4128.71	54.915	8.11774e-13	24
21	LQH_1.5	LQH	1.5	0.915013	0.903275	0.0025704	0.0238441	0.00175349	0.0214286	0.00183673	0.116298	0.00425949	4125.72	51.9297	3.61145e-12	21
22	LQHP_1.5	LQHP	1.5	0.920797	0.909261	0.00236433	0.0215276	0.00140454	0.0199675	0.000729009	0.133145	0.00162344	4101.2	27.4101	7.62177e-07	19
23	QHPT_1.5	QHPT	1.5	0.922605	0.904693	0.0022482	0.0255335	0.00179619	0.0142857	0.000816327	0.133344	0.00220151	4123.23	49.4326	1.25872e-11	27
24	LQHPT_1.5	LQHPT	1.5	0.922335	0.908955	0.00238768	0.0235121	0.00161919	0.0199675	0.000729009	0.133344	0.00220151	4105.22	31.424	1.02436e-07	23
25	L_2	L	2	0.830831	0.827211	0.00389987	0.0249478	0.00195068	0.00714286	0.000204082	0.0923445	0.00521743	4486.05	412.258	2.0578e-90	5
26	LQ_2	LQ	2	0.892962	0.893748	0.00225881	0.0172301	0.000890844	0.00714286	0.000204082	0.120916	0.00580071	4191.25	117.452	2.13618e-26	10
27	LQP_2	LQP	2	0.899842	0.900449	0.00188545	0.0153574	0.000711072	0.00568182	0.000129132	0.113773	0.00504265	4152.78	78.9842	4.81822e-18	9
28	QHP_2	QHP	2	0.9142	0.901946	0.00275816	0.0245962	0.00184211	0.0142857	0.000816327	0.119257	0.00321113	4132.7	58.9039	1.10474e-13	20
29	LQH_2	LQH	2	0.910487	0.900732	0.00276696	0.0240117	0.00176676	0.0142857	0.000816327	0.116298	0.00425949	4135.73	61.9324	2.43015e-14	19
30	LQHP_2	LQHP	2	0.915534	0.906705	0.00264205	0.0221565	0.0014777	0.0142857	0.000816327	0.126399	0.00332053	4112.07	38.2769	3.32926e-09	16
31	QHPT_2	QHPT	2	0.919814	0.901937	0.00242252	0.0255549	0.00196973	0.0142857	0.000816327	0.133344	0.00220151	4134.69	60.8932	4.08601e-14	26
32	LQHPT_2	LQHPT	2	0.918327	0.906611	0.00266886	0.0234414	0.00167624	0.0142857	0.000816327	0.133344	0.00220151	4114.93	41.1398	7.95589e-10	21
33	L_2.5	L	2.5	0.830774	0.827098	0.00389353	0.0249712	0.00195325	0.00714286	0.000204082	0.0923445	0.00521743	4486.31	412.518	1.80722e-90	5
34	LQ_2.5	LQ	2.5	0.888223	0.889811	0.00228437	0.0173448	0.000905181	0.00714286	0.000204082	0.113773	0.00504265	4213.52	139.728	3.10805e-31	10
35	LQP_2.5	LQP	2.5	0.896882	0.897336	0.0019765	0.0159523	0.000780718	0.00568182	0.000129132	0.108091	0.0055182	4169.54	95.7459	1.10438e-21	9
36	QHP_2.5	QHP	2.5	0.912408	0.899905	0.00274859	0.0247066	0.00186392	0.0142857	0.000816327	0.126399	0.00332053	4140.9	67.1073	1.82773e-15	19
37	LQH_2.5	LQH	2.5	0.907599	0.898035	0.0027396	0.0241998	0.00179464	0.0142857	0.000816327	0.116497	0.00590509	4136.11	62.3209	2.00106e-14	15
38	LQHP_2.5	LQHP	2.5	0.912896	0.904234	0.00270551	0.0224467	0.00151445	0.0142857	0.000816327	0.126399	0.00332053	4120.58	46.7842	4.7318e-11	15
39	QHPT_2.5	QHPT	2.5	0.916757	0.900146	0.00250584	0.0252841	0.00198098	0.0142857	0.000816327	0.133344	0.00220151	4148.87	75.0814	3.39122e-17	26
40	LQHPT_2.5	LQHPT	2.5	0.915118	0.905167	0.00265801	0.0229613	0.00160208	0.0142857	0.000816327	0.120718	0.00364304	4122.18	48.3834	2.12694e-11	19
41	L_3	L	3	0.830723	0.826921	0.00388833	0.0250066	0.00195796	0.00714286	0.000204082	0.0923445	0.00521743	4486.71	412.919	1.47856e-90	5
42	LQ_3	LQ	3	0.883869	0.885913	0.0022516	0.0173745	0.000922625	0.00714286	0.000204082	0.115234	0.00638449	4235.82	162.029	4.46506e-36	10
43	LQP_3	LQP	3	0.894125	0.894142	0.00203202	0.0164105	0.000845794	0.0128247	0.000224989	0.113773	0.00504265	4186.13	112.34	2.75301e-25	9
44	QHP_3	QHP	3	0.909894	0.898245	0.0028142	0.0248646	0.00189367	0.0142857	0.000816327	0.133344	0.00220151	4150.23	76.4404	1.71897e-17	18
45	LQH_3	LQH	3	0.905096	0.895694	0.00263649	0.024269	0.0018025	0.0142857	0.000816327	0.116497	0.00590509	4145.72	71.9318	1.63787e-16	15
46	LQHP_3	LQHP	3	0.910386	0.902165	0.00263304	0.0224846	0.0015198	0.0142857	0.000816327	0.126399	0.00332053	4128.84	55.0489	7.59226e-13	14
47	QHPT_3	QHPT	3	0.913395	0.898713	0.00264646	0.0252356	0.00197107	0.0142857	0.000816327	0.126399	0.00332053	4152.17	78.3723	6.54262e-18	22
48	LQHPT_3	LQHPT	3	0.912827	0.903999	0.0026068	0.0226073	0.00154748	0.0142857	0.000816327	0.109354	0.00506286	4127.49	53.6935	1.49518e-12	17
49	L_3.5	L	3.5	0.83071	0.826775	0.00387592	0.025016	0.00195932	0.00714286	0.000204082	0.0923445	0.00521743	4487.24	413.448	1.13482e-90	5
50	LQ_3.5	LQ	3.5	0.879743	0.881844	0.00221197	0.0175359	0.000962362	0.00714286	0.000204082	0.120916	0.00580071	4257.99	184.2	6.84843e-41	10
51	LQP_3.5	LQP	3.5	0.891333	0.89101	0.00202741	0.0168216	0.000907845	0.00714286	0.000204082	0.10663	0.00469275	4206.54	132.75	1.01822e-29	10
52	QHP_3.5	QHP	3.5	0.907621	0.89644	0.00290302	0.0251737	0.00195533	0.0142857	0.000816327	0.133344	0.00220151	4154.26	80.4633	2.29988e-18	15
53	LQH_3.5	LQH	3.5	0.903186	0.893782	0.00265904	0.0243531	0.00181759	0.0142857	0.000816327	0.116497	0.00590509	4148.89	75.1008	3.3585e-17	13
54	LQHP_3.5	LQHP	3.5	0.908708	0.900346	0.00252537	0.0224408	0.00151469	0.0142857	0.000816327	0.126399	0.00332053	4135.06	61.2707	3.38313e-14	13
55	QHPT_3.5	QHPT	3.5	0.911216	0.897509	0.00278654	0.0250942	0.00195414	0.0223502	0.000769253	0.126399	0.00332053	4160.47	86.675	1.03e-19	21
56	LQHPT_3.5	LQHPT	3.5	0.911412	0.902197	0.0025134	0.0223124	0.00150501	0.0142857	0.000816327	0.115036	0.00422382	4132.94	59.1425	9.80515e-14	16
57	L_4	L	4	0.830671	0.826671	0.00385907	0.0249978	0.00195612	0.00714286	0.000204082	0.0923445	0.00521743	4487.9	414.105	8.17131e-91	5
58	LQ_4	LQ	4	0.875391	0.878158	0.002181	0.0174399	0.000980456	0.00714286	0.000204082	0.115234	0.00638449	4280.29	206.492	9.88211e-46	10
59	LQP_4	LQP	4	0.88871	0.88848	0.00208401	0.0170141	0.00095026	0.00714286	0.000204082	0.10663	0.00469275	4219.75	145.953	1.38273e-32	9
60	QHP_4	QHP	4	0.905925	0.894677	0.0029194	0.0253997	0.00200477	0.0142857	0.000816327	0.133344	0.00220151	4159.8	86.0117	1.43506e-19	13
61	LQH_4	LQH	4	0.901287	0.892132	0.0026961	0.0244688	0.00183715	0.0142857	0.000816327	0.110815	0.00711062	4157.41	83.6175	4.75075e-19	13
62	LQHP_4	LQHP	4	0.907484	0.898441	0.00247264	0.0225341	0.00153054	0.0142857	0.000816327	0.126399	0.00332053	4143.03	69.238	6.2985e-16	13
63	QHPT_4	QHPT	4	0.90959	0.89636	0.0028558	0.0250161	0.00195004	0.0142857	0.000816327	0.120718	0.00364304	4162.14	88.3495	4.45892e-20	18
64	LQHPT_4	LQHPT	4	0.91005	0.900362	0.0024602	0.0220868	0.00147448	0.0142857	0.000816327	0.115036	0.00422382	4138.75	64.9615	5.344e-15	15
（2）Coccus longulus（CL）
	settings	features	rm	train.AUC	avg.test.AUC	var.test.AUC	avg.diff.AUC	var.diff.AUC	avg.test.orMTP	var.test.orMTP	avg.test.or10pct	var.test.or10pct	AICc	delta.AICc	w.AIC	parameters
1	L_0.5	L	0.5	0.828558	0.824569	0.0097484	0.0327578	0.00965767	0.0113636	0.000516529	0.107616	0.0136772	2488.65	184.54	4.14354e-41	5
2	LQ_0.5	LQ	0.5	0.913781	0.909181	0.00303335	0.0199472	0.00291597	0.0232684	0.000722672	0.104437	0.00650405	2316.09	11.9738	0.00122946	9
3	LQP_0.5	LQP	0.5	0.914857	0.906843	0.0024813	0.0201599	0.0022775	0.0238095	0.00226757	0.120603	0.00631461	2318.78	14.6622	0.000320579	10
4	QHP_0.5	QHP	0.5	0.92247	0.909695	0.00192744	0.0251775	0.00209819	0.047619	0.00907029	0.151853	0.00537892	2316.4	12.2857	0.00105197	20
5	LQH_0.5	LQH	0.5	0.922642	0.908115	0.00218193	0.0262832	0.00243548	0.0357143	0.00510204	0.124324	0.00220323	2310.83	6.72008	0.0170041	19
6	LQHP_0.5	LQHP	0.5	0.922532	0.909658	0.00192643	0.0251638	0.00209415	0.047619	0.00907029	0.136228	0.0048702	2339.29	35.1806	1.12313e-08	26
7	QHPT_0.5	QHPT	0.5	0.929626	0.902035	0.00225231	0.0345976	0.00298844	0.0357143	0.00510204	0.151853	0.00675633	2355.49	51.3738	3.42069e-12	34
8	LQHPT_0.5	LQHPT	0.5	0.929617	0.902079	0.00224488	0.03456	0.00297852	0.0357143	0.00510204	0.163217	0.00680347	2355.51	51.3929	3.38832e-12	34
9	L_1	L	1	0.828169	0.824562	0.00961368	0.032597	0.00956308	0.0113636	0.000516529	0.107616	0.0136772	2488.66	184.548	4.12726e-41	5
10	LQ_1	LQ	1	0.91234	0.907074	0.00349588	0.0209761	0.00344775	0.0232684	0.000722672	0.0925325	0.00433955	2323.93	19.8196	2.43238e-05	9
11	LQP_1	LQP	1	0.913995	0.9044	0.00258861	0.0201655	0.00235397	0.0351732	0.0020626	0.124324	0.00220323	2325.37	21.2537	1.18747e-05	9
12	QHP_1	QHP	1	0.920747	0.910154	0.00191051	0.0230577	0.001873	0.047619	0.00907029	0.136228	0.0048702	2313.58	9.46975	0.00430002	16
13	LQH_1	LQH	1	0.920083	0.909691	0.00234757	0.0232438	0.00230974	0.0589827	0.00814382	0.120062	0.00312906	2305.18	1.0672	0.287118	14
14	LQHP_1	LQHP	1	0.920917	0.910187	0.00191612	0.0230791	0.00187744	0.047619	0.00907029	0.136228	0.0048702	2311.89	7.7729	0.0100447	16
15	QHPT_1	QHPT	1	0.92216	0.910409	0.0020333	0.0242597	0.00210228	0.0357143	0.00510204	0.136228	0.0048702	2314.71	10.599	0.00244486	21
16	LQHPT_1	LQHPT	1	0.922181	0.910406	0.00202739	0.0242431	0.0020996	0.0357143	0.00510204	0.136228	0.0048702	2307.5	3.38346	0.0901764	19
17	L_1.5	L	1.5	0.828032	0.824583	0.00949971	0.0324468	0.00947518	0.0113636	0.000516529	0.107616	0.0136772	2488.7	184.582	4.05733e-41	5
18	LQ_1.5	LQ	1.5	0.910435	0.903891	0.00433025	0.0224109	0.00443607	0.0113636	0.000516529	0.11526	0.0090621	2334.22	30.105	1.42096e-07	9
19	LQP_1.5	LQP	1.5	0.912296	0.904107	0.00260302	0.0198966	0.00234341	0.0232684	0.000722672	0.120062	0.00312906	2338.41	34.292	1.75141e-08	9
20	QHP_1.5	QHP	1.5	0.91964	0.910661	0.00211058	0.0228013	0.0019944	0.0357143	0.00510204	0.136228	0.0048702	2315.12	11.0084	0.00199235	13
21	LQH_1.5	LQH	1.5	0.918498	0.909162	0.00249592	0.0231145	0.00257933	0.0470779	0.00453632	0.131426	0.00413957	2316.28	12.1699	0.00111466	15
22	LQHP_1.5	LQHP	1.5	0.919554	0.910588	0.00212505	0.0228476	0.00200557	0.0357143	0.00510204	0.136228	0.0048702	2325.38	21.2638	1.18147e-05	17
23	QHPT_1.5	QHPT	1.5	0.921432	0.912264	0.00212914	0.0227488	0.00200845	0.0357143	0.00510204	0.136228	0.0048702	2308.83	4.7216	0.046187	17
24	LQHPT_1.5	LQHPT	1.5	0.921405	0.912234	0.00212799	0.0227638	0.00201199	0.0357143	0.00510204	0.136228	0.0048702	2315.24	11.1227	0.00188162	19
25	L_2	L	2	0.828062	0.824587	0.00937183	0.0322792	0.00937754	0.0113636	0.000516529	0.107616	0.0136772	2486.34	182.23	1.31552e-40	4
26	LQ_2	LQ	2	0.907849	0.901095	0.00465311	0.0234115	0.00493287	0.0113636	0.000516529	0.11526	0.0090621	2344.29	40.175	9.24489e-10	8
27	LQP_2	LQP	2	0.910502	0.903749	0.00267824	0.0200823	0.00248055	0.0113636	0.000516529	0.131967	0.00593132	2355.37	51.2591	3.62275e-12	11
28	QHP_2	QHP	2	0.919485	0.911588	0.00224353	0.0218944	0.00210333	0.0238095	0.00226757	0.136228	0.0048702	2323.71	19.5921	2.72538e-05	14
29	LQH_2	LQH	2	0.917249	0.908547	0.00268487	0.0228036	0.00284302	0.0351732	0.0020626	0.131426	0.00413957	2330.33	26.2211	9.90745e-07	16
30	LQHP_2	LQHP	2	0.919344	0.911287	0.00231881	0.0221549	0.00217158	0.0238095	0.00226757	0.136228	0.0048702	2320.74	16.6277	0.000119987	13
31	QHPT_2	QHPT	2	0.920702	0.912411	0.00220785	0.0219045	0.00210591	0.0238095	0.00226757	0.136228	0.0048702	2304.11	0	0.489555	13
32	LQHPT_2	LQHPT	2	0.920604	0.912057	0.00229464	0.0221913	0.00218116	0.0238095	0.00226757	0.136228	0.0048702	2310.03	5.91752	0.0253996	15
33	L_2.5	L	2.5	0.82813	0.824568	0.00923358	0.0321044	0.00927622	0.0113636	0.000516529	0.107616	0.0136772	2486.26	182.152	1.36801e-40	4
34	LQ_2.5	LQ	2.5	0.904564	0.898107	0.00491303	0.024323	0.00532447	0.0113636	0.000516529	0.11526	0.0090621	2356.43	52.3166	2.13496e-12	7
35	LQP_2.5	LQP	2.5	0.909144	0.903546	0.00278837	0.0201924	0.00264562	0.0113636	0.000516529	0.120062	0.00312906	2363.11	59	7.55284e-14	10
36	QHP_2.5	QHP	2.5	0.91904	0.911585	0.00233423	0.0219925	0.00218162	0.0357143	0.00510204	0.136228	0.0048702	2327.62	23.5093	3.84425e-06	13
37	LQH_2.5	LQH	2.5	0.916452	0.908057	0.00291103	0.0229848	0.0030038	0.0351732	0.0020626	0.166058	0.0109798	2330.29	26.1812	1.01069e-06	13
38	LQHP_2.5	LQHP	2.5	0.918885	0.911052	0.00247226	0.0223971	0.00228981	0.0470779	0.00453632	0.136228	0.0048702	2330.66	26.5461	8.42134e-07	14
39	QHPT_2.5	QHPT	2.5	0.920181	0.912077	0.00228549	0.0219161	0.00216147	0.0357143	0.00510204	0.136228	0.0048702	2311.64	7.52804	0.0113529	13
40	LQHPT_2.5	LQHPT	2.5	0.920121	0.911538	0.002423	0.0223249	0.00227026	0.0470779	0.00453632	0.136228	0.0048702	2314.6	10.4859	0.00258709	14
41	L_3	L	3	0.828173	0.824545	0.00911591	0.0319674	0.00919724	0.0113636	0.000516529	0.107616	0.0136772	2486.22	182.104	1.40096e-40	4
42	LQ_3	LQ	3	0.90157	0.895319	0.00536582	0.0252691	0.00574677	0.0113636	0.000516529	0.11526	0.0090621	2367.14	63.0242	1.00989e-14	7
43	LQP_3	LQP	3	0.908259	0.903143	0.00290707	0.0203788	0.00285419	0.0113636	0.000516529	0.120062	0.00312906	2365.68	61.5653	2.0944e-14	9
44	QHP_3	QHP	3	0.917851	0.911109	0.00239884	0.022123	0.00223968	0.0470779	0.00453632	0.136228	0.0048702	2330.11	25.9937	1.11006e-06	11
45	LQH_3	LQH	3	0.916011	0.906945	0.00332326	0.0237609	0.0033236	0.0351732	0.0020626	0.166058	0.0109798	2332.29	28.1795	3.72126e-07	11
46	LQHP_3	LQHP	3	0.917719	0.910621	0.00252754	0.0225105	0.0023452	0.0470779	0.00453632	0.136228	0.0048702	2333.05	28.9369	2.54816e-07	12
47	QHPT_3	QHPT	3	0.919381	0.911137	0.00238105	0.022106	0.00223513	0.0470779	0.00453632	0.136228	0.0048702	2313.4	9.28645	0.00471274	11
48	LQHPT_3	LQHPT	3	0.919305	0.910635	0.00251316	0.0225219	0.00234833	0.0470779	0.00453632	0.136228	0.0048702	2316.23	12.1186	0.0011436	12
49	L_3.5	L	3.5	0.828204	0.824446	0.00897363	0.0317999	0.00910108	0.0113636	0.000516529	0.107616	0.0136772	2486.2	182.084	1.41512e-40	4
50	LQ_3.5	LQ	3.5	0.898402	0.893488	0.00543892	0.0254888	0.00584712	0.0113636	0.000516529	0.11526	0.0090621	2378.19	74.0796	4.01439e-17	7
51	LQP_3.5	LQP	3.5	0.907252	0.902738	0.00304927	0.0204809	0.00306665	0.0232684	0.000722672	0.131426	0.00413957	2369.53	65.4208	3.04687e-15	9
52	QHP_3.5	QHP	3.5	0.916448	0.910202	0.0024732	0.0224276	0.00232119	0.0470779	0.00453632	0.136228	0.0048702	2337.9	33.7903	2.25072e-08	11
53	LQH_3.5	LQH	3.5	0.915499	0.906007	0.00360268	0.0242471	0.00354385	0.0232684	0.000722672	0.154694	0.0137735	2336.03	31.9167	5.74363e-08	10
54	LQHP_3.5	LQHP	3.5	0.916396	0.909929	0.00254628	0.0227435	0.00240871	0.0470779	0.00453632	0.136228	0.0048702	2340.91	36.7941	5.01272e-09	12
55	QHPT_3.5	QHPT	3.5	0.918357	0.9102	0.00247295	0.0224276	0.00232119	0.0470779	0.00453632	0.136228	0.0048702	2320.4	16.2881	0.000142198	11
56	LQHPT_3.5	LQHPT	3.5	0.918277	0.909927	0.00254603	0.0227435	0.00240871	0.0470779	0.00453632	0.136228	0.0048702	2323.31	19.1991	3.31714e-05	12
57	L_4	L	4	0.828237	0.82422	0.0088296	0.0316526	0.00901697	0.0113636	0.000516529	0.107616	0.0136772	2484.15	180.038	3.93619e-40	3
58	LQ_4	LQ	4	0.895809	0.892287	0.0056004	0.0256503	0.00592146	0.0113636	0.000516529	0.11526	0.0090621	2384.92	80.8094	1.38757e-18	6
59	LQP_4	LQP	4	0.9063	0.902539	0.00322726	0.0204788	0.00329046	0.0232684	0.000722672	0.131426	0.00413957	2373.46	69.3432	4.2867e-16	9
60	QHP_4	QHP	4	0.91492	0.909088	0.00249018	0.0227943	0.0023927	0.0470779	0.00453632	0.124324	0.00220323	2349.17	45.0532	8.06539e-11	12
61	LQH_4	LQH	4	0.914664	0.904205	0.00383446	0.0248116	0.00377537	0.0232684	0.000722672	0.14279	0.0116928	2341.97	37.8581	2.9446e-09	10
62	LQHP_4	LQHP	4	0.914856	0.908926	0.00253378	0.0230229	0.00245678	0.0470779	0.00453632	0.124324	0.00220323	2352.4	48.2898	1.59881e-11	13
63	QHPT_4	QHPT	4	0.917242	0.909088	0.00249018	0.0227943	0.0023927	0.0470779	0.00453632	0.124324	0.00220323	2327.89	23.7721	3.37101e-06	11
64	LQHPT_4	LQHPT	4	0.917091	0.908926	0.00253378	0.0230229	0.00245678	0.0470779	0.00453632	0.124324	0.00220323	2330.85	26.7402	7.64268e-07	12
（3）Neopulvinaria innumerabilis（NI）
	settings	features	rm	train.AUC	avg.test.AUC	var.test.AUC	avg.diff.AUC	var.diff.AUC	avg.test.orMTP	var.test.orMTP	avg.test.or10pct	var.test.or10pct	AICc	delta.AICc	w.AIC	parameters
1	L_0.5	L	0.5	0.8733	0.867719	0.011153	0.0373869	0.00363397	0.0192308	0.00147929	0.11047	0.00892852	1276.91	102.377	5.5731e-23	5
2	LQ_0.5	LQ	0.5	0.95335	0.943667	0.00290818	0.022427	0.00154364	0.05	0.01	0.141239	0.0154067	1187.31	12.7825	0.00158967	8
3	LQP_0.5	LQP	0.5	0.952936	0.94074	0.00330766	0.026664	0.0017123	0.05	0.01	0.207479	0.0206226	1206.07	31.5409	1.3427e-07	13
4	QHP_0.5	QHP	0.5	0.966536	0.948776	0.00334273	0.0282467	0.00211517	0.0884615	0.010789	0.169017	0.0162614	1232.68	58.1549	2.23268e-13	23
5	LQH_0.5	LQH	0.5	0.96571	0.951078	0.00287553	0.0249334	0.00165327	0.0692308	0.00891519	0.144017	0.0100292	1191.76	17.228	0.000172181	18
6	LQHP_0.5	LQHP	0.5	0.967086	0.949267	0.00324627	0.0280977	0.00200549	0.0884615	0.010789	0.169017	0.0162614	1221.24	46.7131	6.81339e-11	22
7	QHPT_0.5	QHPT	0.5	0.969924	0.949487	0.00289612	0.0295866	0.00202883	0.0884615	0.010789	0.163248	0.0120126	1307.89	133.359	1.04315e-29	29
8	LQHPT_0.5	LQHPT	0.5	0.970698	0.950688	0.00285997	0.0289244	0.00203277	0.0884615	0.010789	0.163248	0.0120126	1306.46	131.935	2.12638e-29	29
9	L_1	L	1	0.873012	0.868297	0.0111403	0.0367473	0.00353391	0.0192308	0.00147929	0.11047	0.00892852	1277.15	102.62	4.93675e-23	5
10	LQ_1	LQ	1	0.948731	0.93995	0.00330855	0.0234016	0.00138	0.05	0.01	0.169017	0.0162614	1194.1	19.5755	5.32378e-05	7
11	LQP_1	LQP	1	0.949967	0.939801	0.00342302	0.0254126	0.00153496	0.025	0.0025	0.163248	0.0120126	1203.86	29.3284	4.05903e-07	10
12	QHP_1	QHP	1	0.960536	0.946022	0.00338796	0.026199	0.00180555	0.05	0.01	0.188248	0.0169627	1184.23	9.6965	0.00743747	13
13	LQH_1	LQH	1	0.962357	0.948297	0.00302472	0.0244305	0.00151674	0.05	0.01	0.163248	0.0120126	1174.53	0	0.948402	12
14	LQHP_1	LQHP	1	0.961295	0.947016	0.0032299	0.0261145	0.00170882	0.05	0.01	0.169017	0.0162614	1182.24	7.71264	0.0200546	13
15	QHPT_1	QHPT	1	0.961717	0.947571	0.00316474	0.0258203	0.00168927	0.05	0.01	0.201709	0.024855	1204.91	30.3796	2.39965e-07	18
16	LQHPT_1	LQHPT	1	0.96271	0.948414	0.00314128	0.0258734	0.00168711	0.05	0.01	0.144017	0.0100292	1203.97	29.4363	3.84566e-07	18
17	L_1.5	L	1.5	0.872533	0.868354	0.0112284	0.0366473	0.00343773	0.0192308	0.00147929	0.11047	0.00892852	1277.45	102.924	4.23969e-23	5
18	LQ_1.5	LQ	1.5	0.94536	0.93831	0.00342809	0.0233949	0.00126225	0.025	0.0025	0.169017	0.0162614	1201.82	27.2875	1.12614e-06	7
19	LQP_1.5	LQP	1.5	0.947876	0.939406	0.00340873	0.0245342	0.00142757	0.025	0.0025	0.163248	0.0120126	1213.12	38.5942	3.94791e-09	11
20	QHP_1.5	QHP	1.5	0.956998	0.945155	0.00322253	0.0247108	0.00158271	0.05	0.01	0.188248	0.0169627	1191.42	16.8863	0.000204263	12
21	LQH_1.5	LQH	1.5	0.9582	0.946174	0.00302175	0.0237909	0.00137137	0.05	0.01	0.188248	0.0169627	1183.35	8.82113	0.0115215	11
22	LQHP_1.5	LQHP	1.5	0.958462	0.946032	0.00316022	0.025162	0.00154159	0.05	0.01	0.188248	0.0169627	1183.82	9.28801	0.00912276	11
23	QHPT_1.5	QHPT	1.5	0.957755	0.946915	0.00300915	0.0239629	0.00145142	0.025	0.0025	0.163248	0.0120126	1195.85	21.324	2.22096e-05	14
24	LQHPT_1.5	LQHPT	1.5	0.959131	0.946855	0.00306418	0.0247724	0.0014764	0.05	0.01	0.163248	0.0120126	1198.82	24.2904	5.0397e-06	15
25	L_2	L	2	0.872026	0.868183	0.011392	0.036655	0.00338313	0.0192308	0.00147929	0.11047	0.00892852	1277.82	103.29	3.53023e-23	5
26	LQ_2	LQ	2	0.943321	0.937326	0.00345846	0.0233545	0.00117929	0.025	0.0025	0.169017	0.0162614	1203.6	29.067	4.62574e-07	6
27	LQP_2	LQP	2	0.946281	0.939761	0.00332578	0.0230443	0.00131399	0.025	0.0025	0.163248	0.0120126	1217.76	43.2314	3.88511e-10	11
28	QHP_2	QHP	2	0.953969	0.944696	0.00308154	0.0230886	0.00141292	0.025	0.0025	0.182479	0.0169545	1196.05	21.5257	2.00793e-05	11
29	LQH_2	LQH	2	0.955026	0.944952	0.00299521	0.0225589	0.00123445	0.05	0.01	0.188248	0.0169627	1191.52	16.9888	0.000194052	11
30	LQHP_2	LQHP	2	0.956121	0.945875	0.00302341	0.0236175	0.00137634	0.05	0.01	0.207479	0.0206226	1195.27	20.739	2.97566e-05	12
31	QHPT_2	QHPT	2	0.955667	0.946783	0.00291005	0.0223495	0.00132135	0.025	0.0025	0.163248	0.0120126	1191.17	16.6432	0.000230662	11
32	LQHPT_2	LQHPT	2	0.956767	0.946277	0.0030295	0.023468	0.00138903	0.05	0.01	0.207479	0.0206226	1193.67	19.1399	6.61943e-05	12
33	L_2.5	L	2.5	0.87141	0.867987	0.0115453	0.0365466	0.00332742	0.0192308	0.00147929	0.11047	0.00892852	1278.24	103.715	2.85544e-23	5
34	LQ_2.5	LQ	2.5	0.942252	0.937175	0.00342743	0.0228211	0.001105	0.025	0.0025	0.169017	0.0162614	1206.54	32.0152	1.05922e-07	6
35	LQP_2.5	LQP	2.5	0.944845	0.939535	0.00317337	0.0217005	0.00121797	0.025	0.0025	0.163248	0.0120126	1218.35	43.8225	2.89107e-10	10
36	QHP_2.5	QHP	2.5	0.951676	0.943877	0.00304589	0.0222981	0.00141339	0.025	0.0025	0.207479	0.0206226	1199.67	25.1404	3.2948e-06	10
37	LQH_2.5	LQH	2.5	0.95165	0.943538	0.00303822	0.0218281	0.00113553	0.05	0.01	0.169017	0.0162614	1195.24	20.7112	3.01733e-05	10
38	LQHP_2.5	LQHP	2.5	0.953793	0.945592	0.00301946	0.0225491	0.00134385	0.025	0.0025	0.182479	0.0169545	1194.49	19.9612	4.39007e-05	10
39	QHPT_2.5	QHPT	2.5	0.95389	0.945069	0.00297268	0.0220199	0.001389	0.025	0.0025	0.182479	0.0169545	1194.74	20.2139	3.869e-05	10
40	LQHPT_2.5	LQHPT	2.5	0.954683	0.945835	0.00303529	0.0224905	0.00134911	0.025	0.0025	0.182479	0.0169545	1189.32	14.7922	0.000581991	9
41	L_3	L	3	0.87099	0.867804	0.0116745	0.0367554	0.0032852	0.0192308	0.00147929	0.11047	0.00892852	1278.74	104.208	2.23126e-23	5
42	LQ_3	LQ	3	0.941507	0.937249	0.0033873	0.0222133	0.00105023	0.025	0.0025	0.169017	0.0162614	1209.12	34.596	2.9145e-08	6
43	LQP_3	LQP	3	0.943614	0.938472	0.00309874	0.0211601	0.00123188	0.025	0.0025	0.13547	0.0107305	1218.8	44.2722	2.30885e-10	9
44	QHP_3	QHP	3	0.950198	0.943158	0.00309955	0.0215345	0.00139505	0.025	0.0025	0.182479	0.0169545	1195.33	20.7997	2.88669e-05	7
45	LQH_3	LQH	3	0.9492	0.942826	0.00311814	0.0214522	0.00107887	0.025	0.0025	0.169017	0.0162614	1194.16	19.6304	5.17975e-05	8
46	LQHP_3	LQHP	3	0.952438	0.944987	0.00306596	0.0218588	0.00136149	0.025	0.0025	0.188248	0.0169627	1196.19	21.6628	1.87493e-05	9
47	QHPT_3	QHPT	3	0.951721	0.94333	0.00310249	0.0215731	0.00139145	0.025	0.0025	0.182479	0.0169545	1198.81	24.2813	5.0626e-06	9
48	LQHPT_3	LQHPT	3	0.953517	0.945073	0.00306716	0.0218379	0.00136344	0.025	0.0025	0.188248	0.0169627	1194.39	19.8619	4.61366e-05	9
49	L_3.5	L	3.5	0.87046	0.867743	0.011755	0.0367767	0.00324374	0.0192308	0.00147929	0.11047	0.00892852	1279.28	104.755	1.69757e-23	5
50	LQ_3.5	LQ	3.5	0.940912	0.937461	0.00332548	0.0215633	0.00101235	0.025	0.0025	0.169017	0.0162614	1208.38	33.8535	4.22483e-08	5
51	LQP_3.5	LQP	3.5	0.943024	0.938318	0.00312813	0.020671	0.00125347	0.025	0.0025	0.13547	0.0107305	1216.02	41.4926	9.26792e-10	7
52	QHP_3.5	QHP	3.5	0.949576	0.943003	0.00315795	0.0207855	0.00137881	0.025	0.0025	0.182479	0.0169545	1199.51	24.9828	3.56487e-06	7
53	LQH_3.5	LQH	3.5	0.947305	0.941722	0.00314654	0.021216	0.00105677	0.025	0.0025	0.141239	0.0154067	1199.18	24.6465	4.21764e-06	8
54	LQHP_3.5	LQHP	3.5	0.95124	0.944103	0.00306423	0.021331	0.00134561	0.025	0.0025	0.188248	0.0169627	1198.25	23.717	6.71305e-06	8
55	QHPT_3.5	QHPT	3.5	0.949721	0.943003	0.00315795	0.0207855	0.00137881	0.025	0.0025	0.182479	0.0169545	1202.35	27.8238	8.61234e-07	8
56	LQHPT_3.5	LQHPT	3.5	0.952167	0.944158	0.00306488	0.0213042	0.00134811	0.025	0.0025	0.188248	0.0169627	1199.93	25.4026	2.88988e-06	9
57	L_4	L	4	0.869857	0.867659	0.0118649	0.0368213	0.00319781	0.0192308	0.00147929	0.11047	0.00892852	1279.91	105.377	1.24376e-23	5
58	LQ_4	LQ	4	0.94049	0.937581	0.00325464	0.0210188	0.000978592	0.025	0.0025	0.169017	0.0162614	1204.96	30.4267	2.34378e-07	3
59	LQP_4	LQP	4	0.942776	0.93827	0.00315138	0.0202293	0.00130938	0.05	0.01	0.107692	0.0156213	1213.39	38.8634	3.45069e-09	5
60	QHP_4	QHP	4	0.948783	0.942832	0.00309817	0.0199652	0.00140925	0.025	0.0025	0.154701	0.0170969	1204.01	29.4778	3.76682e-07	7
61	LQH_4	LQH	4	0.94589	0.940829	0.00319862	0.0210431	0.00103431	0.025	0.0025	0.116239	0.00732267	1201.08	26.5523	1.62644e-06	7
62	LQHP_4	LQHP	4	0.950505	0.943086	0.00304506	0.0209006	0.00134797	0.025	0.0025	0.182479	0.0169545	1202.57	28.0383	7.73651e-07	8
63	QHPT_4	QHPT	4	0.948783	0.942832	0.00309817	0.0199652	0.00140925	0.025	0.0025	0.154701	0.0170969	1204.01	29.4778	3.76682e-07	7
64	LQHPT_4	LQHPT	4	0.950505	0.943086	0.00304506	0.0209006	0.00134797	0.025	0.0025	0.182479	0.0169545	1202.57	28.0383	7.73651e-07	8
（4）Parasaissetia nigra（PN）
	settings	features	rm	train.AUC	avg.test.AUC	var.test.AUC	avg.diff.AUC	var.diff.AUC	avg.test.orMTP	var.test.orMTP	avg.test.or10pct	var.test.or10pct	AICc	delta.AICc	w.AIC	parameters
1	L_0.5	L	0.5	0.844242	0.844403	0.000422229	0.00674067	0.000139513	0.005	0.0001	0.0962326	0.00121367	7002.05	445.335	1.8259e-97	5
2	LQ_0.5	LQ	0.5	0.900703	0.898923	0.000364321	0.00672657	0.000207843	0.005	0.0001	0.0955035	0.00103882	6691.62	134.897	4.70145e-30	10
3	LQP_0.5	LQP	0.5	0.913444	0.910496	0.00035022	0.00805296	0.000208694	0.005	0.0001	0.101667	0.00176934	6612.02	55.2974	9.05748e-13	16
4	QHP_0.5	QHP	0.5	0.922998	0.914974	0.000463788	0.011967	0.000465746	0.005	0.0001	0.121233	0.00108416	6561.66	4.93717	0.0780898	37
5	LQH_0.5	LQH	0.5	0.916842	0.910715	0.000339905	0.00991862	0.000291384	0.005	0.0001	0.110382	0.000547909	6601.37	44.6475	1.86042e-10	30
6	LQHP_0.5	LQHP	0.5	0.923208	0.915017	0.000496412	0.0125086	0.000520322	0.00847222	0.000101929	0.119705	0.00171581	6556.72	0	0.921908	36
7	QHPT_0.5	QHPT	0.5	0.92393	0.911525	0.000609994	0.01694	0.000648282	0.00890625	0.000108952	0.138177	0.00230038	6613.58	56.8563	4.15428e-13	56
8	LQHPT_0.5	LQHPT	0.5	0.924597	0.911612	0.000667981	0.0178477	0.000794637	0.00890625	0.000108952	0.132622	0.00315403	6621.11	64.3915	9.59963e-15	59
9	L_1	L	1	0.844022	0.8442	0.00041615	0.00668781	0.00013983	0.005	0.0001	0.0962326	0.00121367	7001.59	444.867	2.30714e-97	5
10	LQ_1	LQ	1	0.900389	0.898816	0.000360569	0.00630621	0.000226913	0.005	0.0001	0.0950694	0.00138119	6709.66	152.938	5.68317e-34	9
11	LQP_1	LQP	1	0.911046	0.908249	0.000344387	0.00793922	0.000173009	0.005	0.0001	0.103316	0.000920912	6645.82	89.0997	4.13931e-20	15
12	QHP_1	QHP	1	0.918753	0.912598	0.000376404	0.0100089	0.000314858	0.005	0.0001	0.119288	0.000611852	6583.07	26.346	1.75277e-06	28
13	LQH_1	LQH	1	0.9151	0.910433	0.000317175	0.00864242	0.000226398	0.005	0.0001	0.11625	0.000471888	6606.42	49.7008	1.48694e-11	22
14	LQHP_1	LQHP	1	0.918911	0.912304	0.000433702	0.010647	0.000366692	0.005	0.0001	0.119288	0.000611852	6584.48	27.762	8.6346e-07	29
15	QHPT_1	QHPT	1	0.919091	0.910457	0.000463784	0.0126855	0.000376155	0.005	0.0001	0.12776	0.00117143	6595	38.2797	4.49106e-09	34
16	LQHPT_1	LQHPT	1	0.919088	0.910197	0.000487347	0.0132934	0.000433268	0.005	0.0001	0.12776	0.00117143	6601.53	44.8097	1.7155e-10	37
17	L_1.5	L	1.5	0.843768	0.843895	0.000404794	0.00664897	0.000140791	0.005	0.0001	0.0966667	0.00135823	7001.32	444.598	2.63919e-97	5
18	LQ_1.5	LQ	1.5	0.899011	0.896996	0.000331942	0.00655643	0.000229565	0.005	0.0001	0.0895139	0.00192543	6734.98	178.258	1.80533e-39	9
19	LQP_1.5	LQP	1.5	0.908223	0.905835	0.000345112	0.0078833	0.000154261	0.005	0.0001	0.0994097	0.000918832	6674.9	118.179	2.00687e-26	12
20	QHP_1.5	QHP	1.5	0.916142	0.911514	0.000368291	0.00892396	0.000239237	0.005	0.0001	0.109965	0.00112434	6599.43	42.7123	4.89598e-10	20
21	LQH_1.5	LQH	1.5	0.913743	0.909671	0.000307093	0.00773145	0.000190279	0.005	0.0001	0.114306	0.00126921	6620.01	63.2939	1.66182e-14	17
22	LQHP_1.5	LQHP	1.5	0.916091	0.910918	0.000413746	0.0095139	0.000276492	0.005	0.0001	0.113437	0.00105457	6600.26	43.5399	3.23687e-10	21
23	QHPT_1.5	QHPT	1.5	0.916517	0.909211	0.000429937	0.0114026	0.000256588	0.005	0.0001	0.124722	0.000842901	6604.75	48.0268	3.43396e-11	25
24	LQHPT_1.5	LQHPT	1.5	0.916394	0.908775	0.000459694	0.011899	0.000297029	0.005	0.0001	0.124722	0.000842901	6606.9	50.1832	1.16826e-11	26
25	L_2	L	2	0.843344	0.84348	0.000399584	0.0066476	0.000143424	0.005	0.0001	0.0966667	0.00135823	7001.2	444.478	2.80237e-97	5
26	LQ_2	LQ	2	0.897406	0.895483	0.000341183	0.0067101	0.000235184	0.005	0.0001	0.0968924	0.0019171	6756.51	199.788	3.81229e-44	8
27	LQP_2	LQP	2	0.906033	0.903753	0.000353925	0.00786932	0.000148963	0.005	0.0001	0.102448	0.00126355	6698.63	141.909	1.41126e-31	10
28	QHP_2	QHP	2	0.915105	0.910428	0.000379411	0.00849671	0.00021809	0.005	0.0001	0.106493	0.00129055	6608.71	51.9862	4.74273e-12	14
29	LQH_2	LQH	2	0.912968	0.909186	0.000306079	0.00739803	0.000183881	0.005	0.0001	0.106493	0.00129055	6630.57	73.8536	8.46406e-17	13
30	LQHP_2	LQHP	2	0.915103	0.909652	0.000426587	0.00921625	0.0002555	0.005	0.0001	0.109965	0.00112434	6612.62	55.8999	6.70171e-13	16
31	QHPT_2	QHPT	2	0.915194	0.908128	0.00043036	0.0107081	0.000205893	0.005	0.0001	0.117778	0.00103066	6618.35	61.6321	3.81465e-14	21
32	LQHPT_2	LQHPT	2	0.915204	0.907422	0.000465905	0.0113736	0.000240998	0.005	0.0001	0.12125	0.000888555	6617.59	60.874	5.57259e-14	21
33	L_2.5	L	2.5	0.842931	0.84305	0.000392993	0.00659858	0.000145118	0.005	0.0001	0.102222	0.000708025	7001.24	444.522	2.74065e-97	5
34	LQ_2.5	LQ	2.5	0.896458	0.894627	0.000338175	0.0067074	0.000232779	0.005	0.0001	0.100799	0.00178264	6772.29	215.566	1.42912e-47	7
35	LQP_2.5	LQP	2.5	0.903806	0.90191	0.000356084	0.00746243	0.000143524	0.005	0.0001	0.102448	0.00126355	6725.75	169.035	1.81648e-37	10
36	QHP_2.5	QHP	2.5	0.91461	0.909409	0.000382591	0.00831331	0.000210166	0.005	0.0001	0.106493	0.00129055	6616.14	59.4162	1.15513e-13	11
37	LQH_2.5	LQH	2.5	0.912377	0.908423	0.000301609	0.00732476	0.000185795	0.005	0.0001	0.102587	0.00148433	6644.69	87.9723	7.27341e-20	12
38	LQHP_2.5	LQHP	2.5	0.914576	0.908607	0.000422663	0.00900108	0.000243167	0.005	0.0001	0.106493	0.00129055	6620.75	64.0302	1.15e-14	13
39	QHPT_2.5	QHPT	2.5	0.914322	0.907054	0.000401274	0.0103573	0.000180619	0.005	0.0001	0.110399	0.00121885	6630.38	73.6582	9.33276e-17	18
40	LQHPT_2.5	LQHPT	2.5	0.91431	0.906343	0.000422265	0.0109	0.000199516	0.005	0.0001	0.117778	0.00103066	6629.33	72.6132	1.5737e-16	18
41	L_3	L	3	0.842443	0.842518	0.000383533	0.00657114	0.000149125	0.005	0.0001	0.09875	0.000802546	7001.45	444.726	2.47536e-97	5
42	LQ_3	LQ	3	0.895392	0.893677	0.000333845	0.00669004	0.00022984	0.005	0.0001	0.100799	0.00178264	6789.84	233.125	2.19909e-51	7
43	LQP_3	LQP	3	0.901219	0.899513	0.00033843	0.00712252	0.000147817	0.005	0.0001	0.0968924	0.0019171	6755.73	199.012	5.62013e-44	11
44	QHP_3	QHP	3	0.914106	0.908086	0.000372228	0.00842626	0.000208812	0.005	0.0001	0.106493	0.00129055	6637.85	81.1294	2.22673e-18	13
45	LQH_3	LQH	3	0.912048	0.907623	0.000302993	0.00750444	0.000196355	0.005	0.0001	0.093125	0.00206869	6656.03	99.3129	2.50706e-22	11
46	LQHP_3	LQHP	3	0.914156	0.907394	0.000393707	0.00877665	0.000230058	0.005	0.0001	0.106493	0.00129055	6641.13	84.4124	4.31281e-19	15
47	QHPT_3	QHPT	3	0.913735	0.905954	0.000382757	0.010318	0.000173773	0.005	0.0001	0.10875	0.00176921	6645.08	88.3565	6.00226e-20	17
48	LQHPT_3	LQHPT	3	0.913646	0.905289	0.000392104	0.0108908	0.000190201	0.005	0.0001	0.112222	0.0015821	6649.84	93.1182	5.55031e-21	19
49	L_3.5	L	3.5	0.841829	0.84197	0.000376617	0.00652895	0.000152533	0.005	0.0001	0.09875	0.000802546	7001.8	445.084	2.06945e-97	5
50	LQ_3.5	LQ	3.5	0.894161	0.892771	0.000329024	0.00656001	0.000227775	0.005	0.0001	0.100799	0.00178264	6806.88	250.16	4.39764e-55	7
51	LQP_3.5	LQP	3.5	0.89799	0.896429	0.000338276	0.00711258	0.000154986	0.005	0.0001	0.101892	0.00259187	6777.8	221.078	9.08423e-49	9
52	QHP_3.5	QHP	3.5	0.913581	0.906432	0.000352368	0.00857733	0.000208507	0.005	0.0001	0.0970312	0.00181072	6653.94	97.2162	7.15253e-22	13
53	LQH_3.5	LQH	3.5	0.911616	0.906654	0.000306733	0.00762435	0.00020281	0.005	0.0001	0.0970312	0.00181072	6672.85	116.13	5.59088e-26	13
54	LQHP_3.5	LQHP	3.5	0.913482	0.905781	0.000367683	0.00892038	0.000227635	0.005	0.0001	0.0970312	0.00181072	6658.76	102.044	6.39799e-23	15
55	QHPT_3.5	QHPT	3.5	0.912614	0.905117	0.000367087	0.0100289	0.000175763	0.005	0.0001	0.104844	0.00166098	6664.91	108.188	2.96476e-24	18
56	LQHPT_3.5	LQHPT	3.5	0.912878	0.904332	0.000383563	0.0108999	0.000189518	0.005	0.0001	0.104844	0.00166098	6669.72	113.005	2.66709e-25	20
57	L_4	L	4	0.841112	0.841322	0.000367218	0.00645965	0.000155321	0.005	0.0001	0.09875	0.000802546	7002.32	445.6	1.5992e-97	5
58	LQ_4	LQ	4	0.893103	0.891831	0.00032634	0.00637035	0.000221999	0.005	0.0001	0.100799	0.00178264	6816.46	259.743	3.64946e-57	6
59	LQP_4	LQP	4	0.89437	0.893188	0.000311767	0.00695502	0.000159285	0.005	0.0001	0.101892	0.00259187	6802.13	245.412	4.72295e-54	9
60	QHP_4	QHP	4	0.912902	0.905218	0.000331995	0.00831743	0.000196411	0.005	0.0001	0.093125	0.00206869	6671.75	115.029	9.69111e-26	13
61	LQH_4	LQH	4	0.911127	0.905667	0.000329009	0.00769883	0.000206834	0.005	0.0001	0.0970312	0.00181072	6686.56	129.84	5.89319e-29	12
62	LQHP_4	LQHP	4	0.91272	0.904389	0.000342853	0.00888502	0.000219118	0.005	0.0001	0.093125	0.00206869	6674.97	118.252	1.93503e-26	14
63	QHPT_4	QHPT	4	0.912077	0.904444	0.000367189	0.00985073	0.000174903	0.005	0.0001	0.104844	0.00166098	6686.08	129.357	7.50292e-29	18
64	LQHPT_4	LQHPT	4	0.911796	0.903589	0.00036785	0.010498	0.000183543	0.005	0.0001	0.100937	0.00167481	6693.85	137.134	1.53603e-30	21
（5）Parthenolecanium corni（PC）
	settings	features	rm	train.AUC	avg.test.AUC	var.test.AUC	avg.diff.AUC	var.diff.AUC	avg.test.orMTP	var.test.orMTP	avg.test.or10pct	var.test.or10pct	AICc	delta.AICc	w.AIC	parameters
1	L_0.5	L	0.5	0.801789	0.80658	0.00606861	0.0213956	0.000756897	0.00675676	0.000182615	0.110154	0.00759255	4379.49	531.009	4.92249e-116	4
2	LQ_0.5	LQ	0.5	0.927677	0.925997	0.00109663	0.0114132	0.000374394	0.0128543	0.00022147	0.1105	0.00406247	3970.19	121.704	3.72911e-27	7
3	LQP_0.5	LQP	0.5	0.947446	0.943081	0.000440924	0.00978996	0.000201745	0.0196111	0.000659449	0.110312	0.00445383	3919.22	70.7301	4.36897e-16	12
4	QHP_0.5	QHP	0.5	0.959779	0.948939	0.000370785	0.0137686	0.000247927	0.00675676	0.000182615	0.152807	0.00892769	3862.59	14.107	0.000862832	27
5	LQH_0.5	LQH	0.5	0.940839	0.933324	0.000817278	0.0143455	0.000394122	0.00675676	0.000182615	0.129827	0.00556532	3911.65	63.1634	1.92075e-14	19
6	LQHP_0.5	LQHP	0.5	0.960182	0.949743	0.000316358	0.0132725	0.000228221	0.00675676	0.000182615	0.170599	0.00423236	3848.49	0	0.998209	23
7	QHPT_0.5	QHPT	0.5	0.964933	0.951505	0.000342737	0.0157386	0.000310183	0.00675676	0.000182615	0.230196	0.00268279	3877.48	28.9989	5.03717e-07	38
8	LQHPT_0.5	LQHPT	0.5	0.965051	0.953083	0.000294025	0.014318	0.000293982	0.00675676	0.000182615	0.216495	0.00235879	3871.86	23.3778	8.37126e-06	37
9	L_1	L	1	0.801814	0.806602	0.00606859	0.0214302	0.000750379	0.00675676	0.000182615	0.110154	0.00759255	4379.15	530.664	5.84884e-116	4
10	LQ_1	LQ	1	0.923249	0.921943	0.00125036	0.0117107	0.000434684	0.0128543	0.00022147	0.1105	0.00406247	3986.59	138.107	1.02256e-30	6
11	LQP_1	LQP	1	0.944386	0.940079	0.000591917	0.0104257	0.000190137	0.0196111	0.000659449	0.103555	0.00321524	3935.4	86.9095	1.33986e-19	10
12	QHP_1	QHP	1	0.953123	0.944805	0.000467801	0.0121276	0.000168771	0.00675676	0.000182615	0.148404	0.00572733	3886.26	37.7772	6.25185e-09	22
13	LQH_1	LQH	1	0.937055	0.930707	0.000864881	0.0132004	0.000384994	0.00675676	0.000182615	0.117632	0.00641634	3924.29	75.8075	3.45003e-17	17
14	LQHP_1	LQHP	1	0.954711	0.946472	0.000406294	0.0119838	0.000172491	0.00675676	0.000182615	0.148404	0.00572733	3870.29	21.8014	1.84119e-05	19
15	QHPT_1	QHPT	1	0.957438	0.94874	0.000395934	0.0123997	0.000210903	0.00675676	0.000182615	0.155348	0.00625843	3872.76	24.2713	5.3553e-06	25
16	LQHPT_1	LQHPT	1	0.957264	0.949206	0.00037337	0.0118497	0.000207215	0.00675676	0.000182615	0.156195	0.00718684	3862.53	14.0478	0.000888735	23
17	L_1.5	L	1.5	0.801801	0.806615	0.00607431	0.0214869	0.000745108	0.00675676	0.000182615	0.110154	0.00759255	4378.82	530.33	6.90926e-116	4
18	LQ_1.5	LQ	1.5	0.920659	0.919486	0.0013569	0.0121639	0.000472865	0.0128543	0.00022147	0.1105	0.00406247	3998.53	150.047	2.6112e-33	6
19	LQP_1.5	LQP	1.5	0.940501	0.938039	0.000698521	0.010386	0.000180623	0.0196111	0.000659449	0.096611	0.00275382	3952.6	104.118	2.45666e-23	9
20	QHP_1.5	QHP	1.5	0.947854	0.939495	0.000628692	0.0127747	0.00016892	0.00675676	0.000182615	0.139251	0.00947036	3906.08	57.5939	3.11069e-13	18
21	LQH_1.5	LQH	1.5	0.935292	0.928739	0.000922275	0.0131912	0.000356353	0.00675676	0.000182615	0.12373	0.00584211	3931.47	82.9815	9.5504e-19	15
22	LQHP_1.5	LQHP	1.5	0.95103	0.943252	0.000500255	0.0122189	0.000176044	0.00675676	0.000182615	0.138404	0.00901809	3890.69	42.207	6.82486e-10	18
23	QHPT_1.5	QHPT	1.5	0.951162	0.945122	0.000513223	0.0112385	0.000168979	0.00675676	0.000182615	0.150097	0.00749578	3888.64	40.1543	1.90472e-09	20
24	LQHPT_1.5	LQHPT	1.5	0.952952	0.946134	0.000470806	0.0114699	0.000216803	0.00675676	0.000182615	0.126209	0.00856165	3872.3	23.8181	6.71714e-06	19
25	L_2	L	2	0.801859	0.806651	0.00608866	0.0215295	0.000740015	0.00675676	0.000182615	0.110154	0.00759255	4378.64	530.151	7.55909e-116	4
26	LQ_2	LQ	2	0.918036	0.916989	0.00146947	0.0126177	0.00051533	0.0128543	0.00022147	0.1105	0.00406247	4010.72	162.231	5.90569e-36	6
27	LQP_2	LQP	2	0.937499	0.936082	0.000774768	0.0105197	0.000178168	0.0196111	0.000659449	0.096611	0.00275382	3965.28	116.793	4.34553e-26	8
28	QHP_2	QHP	2	0.942957	0.935361	0.000835073	0.013445	0.000203275	0.00675676	0.000182615	0.132494	0.0082662	3932.19	83.7009	6.66488e-19	18
29	LQH_2	LQH	2	0.933678	0.927757	0.000975417	0.0130888	0.000338771	0.00675676	0.000182615	0.12373	0.00584211	3943.3	94.8182	2.56865e-21	15
30	LQHP_2	LQHP	2	0.94737	0.940275	0.000582309	0.0124605	0.000180577	0.00675676	0.000182615	0.141647	0.00468809	3908.55	60.063	9.051e-14	16
31	QHPT_2	QHPT	2	0.947596	0.941625	0.000666269	0.0112255	0.000170167	0.00675676	0.000182615	0.136396	0.00521919	3891.93	43.4408	3.68283e-10	14
32	LQHPT_2	LQHPT	2	0.949174	0.943424	0.000551871	0.0114579	0.000209012	0.00675676	0.000182615	0.126209	0.00856165	3881.28	32.7959	7.5454e-08	15
33	L_2.5	L	2.5	0.801931	0.806657	0.00609108	0.0215951	0.000735167	0.00675676	0.000182615	0.110154	0.00759255	4378.55	530.062	7.90093e-116	4
34	LQ_2.5	LQ	2.5	0.915392	0.914568	0.00156934	0.0129929	0.000553977	0.0128543	0.00022147	0.1105	0.00406247	4022.63	174.142	1.53018e-38	6
35	LQP_2.5	LQP	2.5	0.935395	0.933891	0.000850632	0.0106428	0.000183048	0.0128543	0.00022147	0.102709	0.0025214	3978.03	129.54	7.41273e-29	8
36	QHP_2.5	QHP	2.5	0.94008	0.933512	0.000887912	0.0138273	0.000225286	0.00675676	0.000182615	0.132494	0.0082662	3939.17	90.6851	2.02864e-20	14
37	LQH_2.5	LQH	2.5	0.932568	0.926988	0.00101249	0.013094	0.000323308	0.00675676	0.000182615	0.12373	0.00584211	3945.88	97.3961	7.07813e-22	12
38	LQHP_2.5	LQHP	2.5	0.944381	0.9381	0.000666713	0.0124706	0.000185034	0.00675676	0.000182615	0.131647	0.00779868	3923.85	75.3599	4.31536e-17	15
39	QHPT_2.5	QHPT	2.5	0.944164	0.937534	0.000830507	0.0119252	0.000205314	0.00675676	0.000182615	0.120299	0.00841076	3908.68	60.198	8.46051e-14	14
40	LQHPT_2.5	LQHPT	2.5	0.946421	0.941115	0.000650976	0.0113786	0.000213005	0.00675676	0.000182615	0.119264	0.00800533	3896.4	47.9132	3.9355e-11	15
41	L_3	L	3	0.801964	0.806657	0.00610199	0.0216548	0.0007317	0.00675676	0.000182615	0.110154	0.00759255	4378.56	530.079	7.83667e-116	4
42	LQ_3	LQ	3	0.912911	0.912167	0.00167435	0.0133492	0.000602662	0.0128543	0.00022147	0.1105	0.00406247	4034.03	185.546	5.11025e-41	6
43	LQP_3	LQP	3	0.933408	0.931873	0.000929326	0.0108378	0.000193924	0.0128543	0.00022147	0.0927086	0.00459363	3990.31	141.825	1.59358e-31	8
44	QHP_3	QHP	3	0.93879	0.932434	0.000920937	0.0140131	0.000236569	0.00675676	0.000182615	0.138591	0.00864009	3949.91	101.421	9.45911e-23	14
45	LQH_3	LQH	3	0.931605	0.926296	0.00104696	0.0129726	0.000312904	0.00675676	0.000182615	0.116785	0.00421107	3958.85	110.367	1.07966e-24	13
46	LQHP_3	LQHP	3	0.94155	0.935602	0.000782222	0.0127138	0.000206623	0.00675676	0.000182615	0.131647	0.00779868	3937.96	89.4762	3.7128e-20	14
47	QHPT_3	QHPT	3	0.941249	0.93576	0.000859744	0.0121468	0.000223012	0.00675676	0.000182615	0.120299	0.00841076	3918.52	70.0378	6.17612e-16	12
48	LQHPT_3	LQHPT	3	0.943578	0.938633	0.000742765	0.0114442	0.000222561	0.00675676	0.000182615	0.112507	0.00644106	3910.17	61.6855	4.02143e-14	14
49	L_3.5	L	3.5	0.802009	0.806702	0.0061152	0.0217088	0.000728927	0.00675676	0.000182615	0.110154	0.00759255	4378.67	530.181	7.44624e-116	4
50	LQ_3.5	LQ	3.5	0.910746	0.909917	0.00176917	0.013648	0.000639497	0.0128543	0.00022147	0.1105	0.00406247	4044.91	196.428	2.2158e-43	6
51	LQP_3.5	LQP	3.5	0.93161	0.929875	0.00101148	0.0113264	0.000221176	0.0128543	0.00022147	0.0927086	0.00459363	4002.13	153.643	4.32549e-34	8
52	QHP_3.5	QHP	3.5	0.937742	0.931275	0.000957793	0.014263	0.00024785	0.00675676	0.000182615	0.145536	0.00986731	3960.31	111.824	5.21127e-25	14
53	LQH_3.5	LQH	3.5	0.930631	0.925205	0.00109309	0.0131595	0.000320159	0.00675676	0.000182615	0.116785	0.00421107	3964.27	115.783	7.19968e-26	11
54	LQHP_3.5	LQHP	3.5	0.938907	0.932852	0.000914086	0.0132699	0.000236228	0.00675676	0.000182615	0.119452	0.00712251	3953.52	105.039	1.55022e-23	14
55	QHPT_3.5	QHPT	3.5	0.940058	0.934517	0.000900971	0.0122996	0.00024507	0.00675676	0.000182615	0.120299	0.00841076	3927.65	79.1675	6.43004e-18	12
56	LQHPT_3.5	LQHPT	3.5	0.940687	0.93585	0.000872895	0.0118005	0.000248975	0.00675676	0.000182615	0.10641	0.00643622	3925.62	77.1321	1.77905e-17	14
57	L_4	L	4	0.802095	0.806727	0.00613941	0.0217717	0.000722469	0.00675676	0.000182615	0.110154	0.00759255	4378.87	530.385	6.72386e-116	4
58	LQ_4	LQ	4	0.908503	0.907678	0.00185569	0.0139212	0.000672413	0.0128543	0.00022147	0.1105	0.00406247	4055.35	206.86	1.20261e-45	6
59	LQP_4	LQP	4	0.929797	0.927996	0.0010799	0.0116787	0.00024419	0.0196111	0.000659449	0.0994653	0.00602766	4013.48	164.992	1.48459e-36	8
60	QHP_4	QHP	4	0.936691	0.930168	0.000994753	0.0144499	0.0002574	0.00675676	0.000182615	0.139438	0.00960634	3973.05	124.564	8.92301e-28	15
61	LQH_4	LQH	4	0.929868	0.924207	0.00112647	0.0132445	0.000330987	0.00675676	0.000182615	0.116785	0.00421107	3973.29	124.805	7.9102e-28	11
62	LQHP_4	LQHP	4	0.936372	0.930199	0.00106653	0.0139949	0.000283147	0.00675676	0.000182615	0.113354	0.00723059	3968.52	120.034	8.59551e-27	14
63	QHPT_4	QHPT	4	0.93881	0.933409	0.00093638	0.0123475	0.00026521	0.00675676	0.000182615	0.120299	0.00841076	3939.5	91.0183	1.71735e-20	13
64	LQHPT_4	LQHPT	4	0.938422	0.933391	0.00105139	0.0123006	0.000304262	0.00675676	0.000182615	0.113354	0.00723059	3935.56	87.071	1.23595e-19	13
（6）Parthenolecanium persicae（PP）
	settings	features	rm	train.AUC	avg.test.AUC	var.test.AUC	avg.diff.AUC	var.diff.AUC	avg.test.orMTP	var.test.orMTP	avg.test.or10pct	var.test.or10pct	AICc	delta.AICc	w.AIC	parameters
1	L_0.5	L	0.5	0.837941	0.824242	0.00312094	0.0278159	0.00224596	0.0208333	0.00173611	0.124256	0.00719467	1936.17	158.472	1.06254e-35	5
2	LQ_0.5	LQ	0.5	0.934814	0.92411	0.0020442	0.0236267	0.00130792	0.015625	0.000976562	0.108631	0.00553607	1787.33	9.64151	0.00221062	9
3	LQP_0.5	LQP	0.5	0.943362	0.93003	0.00220125	0.0249674	0.00187804	0.015625	0.000976562	0.142113	0.00935596	1791.3	13.6097	0.000303972	15
4	QHP_0.5	QHP	0.5	0.961322	0.934222	0.00325648	0.0350152	0.00324432	0.0572917	0.0061849	0.142113	0.00935596	1795.86	18.1657	3.11532e-05	28
5	LQH_0.5	LQH	0.5	0.954567	0.929533	0.0029701	0.034403	0.00246727	0.0572917	0.0061849	0.126488	0.0084414	1800.37	22.6729	3.27183e-06	26
6	LQHP_0.5	LQHP	0.5	0.960844	0.933737	0.00337668	0.0354314	0.00336216	0.0572917	0.0061849	0.142113	0.00935596	1827.21	49.5209	4.83955e-12	32
7	QHPT_0.5	QHPT	0.5	0.969548	0.934465	0.00322433	0.0379465	0.00351928	0.0572917	0.0061849	0.142113	0.00935596	1857.37	79.6739	1.3714e-18	37
8	LQHPT_0.5	LQHPT	0.5	0.968871	0.934375	0.00328026	0.0378983	0.00356376	0.0572917	0.0061849	0.142113	0.00935596	1825.16	47.4635	1.35389e-11	34
9	L_1	L	1	0.837681	0.824142	0.00323428	0.0278028	0.00235095	0.0208333	0.00173611	0.124256	0.00719467	1936.22	158.532	1.03143e-35	5
10	LQ_1	LQ	1	0.931821	0.921704	0.00203669	0.0228619	0.00131122	0.015625	0.000976562	0.108631	0.00553607	1797.49	19.7961	1.37873e-05	9
11	LQP_1	LQP	1	0.93683	0.925978	0.0020428	0.0239059	0.00173628	0.015625	0.000976562	0.124256	0.00719467	1812.49	34.7939	7.63385e-09	14
12	QHP_1	QHP	1	0.953568	0.929963	0.00356662	0.0340789	0.00347902	0.0572917	0.0061849	0.142113	0.00935596	1789.18	11.4821	0.00088073	23
13	LQH_1	LQH	1	0.948402	0.929225	0.00290896	0.0289473	0.00213561	0.0364583	0.00184462	0.126488	0.0084414	1785.12	7.42913	0.00668231	20
14	LQHP_1	LQHP	1	0.952876	0.929758	0.00362521	0.0338672	0.00344198	0.0572917	0.0061849	0.142113	0.00935596	1790.51	12.818	0.000451599	23
15	QHPT_1	QHPT	1	0.956032	0.930197	0.00397017	0.0357742	0.00421573	0.0572917	0.0061849	0.142113	0.00935596	1797.67	19.9784	1.25859e-05	26
16	LQHPT_1	LQHPT	1	0.956049	0.930664	0.00389951	0.0349814	0.00407193	0.0572917	0.0061849	0.142113	0.00935596	1804.2	26.5114	4.80023e-07	27
17	L_1.5	L	1.5	0.837394	0.823981	0.00336205	0.0278423	0.00248313	0.0208333	0.00173611	0.124256	0.00719467	1936.37	158.678	9.5851e-36	5
18	LQ_1.5	LQ	1.5	0.928411	0.919277	0.00190387	0.0214418	0.00138882	0.015625	0.000976562	0.108631	0.00553607	1809.23	31.5341	3.89574e-08	9
19	LQP_1.5	LQP	1.5	0.931486	0.92208	0.00189396	0.0234595	0.00167667	0.015625	0.000976562	0.108631	0.00553607	1818.08	40.3866	4.65919e-10	10
20	QHP_1.5	QHP	1.5	0.949238	0.929608	0.00335684	0.0309175	0.00325775	0.0572917	0.0061849	0.142113	0.00935596	1788.25	10.5529	0.00140154	20
21	LQH_1.5	LQH	1.5	0.944314	0.929251	0.00300215	0.0263619	0.0022938	0.0364583	0.00184462	0.126488	0.0084414	1780.71	3.01461	0.0607474	16
22	LQHP_1.5	LQHP	1.5	0.948432	0.930363	0.00319686	0.0290157	0.00291926	0.0572917	0.0061849	0.126488	0.0084414	1780.85	3.15881	0.0565215	18
23	QHPT_1.5	QHPT	1.5	0.951313	0.928956	0.00383632	0.0331755	0.00403439	0.0572917	0.0061849	0.142113	0.00935596	1785.78	8.09091	0.00479978	21
24	LQHPT_1.5	LQHPT	1.5	0.951417	0.929602	0.00370173	0.0315508	0.00373893	0.0572917	0.0061849	0.126488	0.0084414	1777.69	0	0.274247	19
25	L_2	L	2	0.837005	0.823861	0.00345478	0.0278384	0.00258364	0.0208333	0.00173611	0.124256	0.00719467	1936.6	158.907	8.55087e-36	5
26	LQ_2	LQ	2	0.925102	0.915498	0.00177201	0.0213833	0.00138383	0.015625	0.000976562	0.108631	0.00553607	1817.29	39.594	6.92492e-10	8
27	LQP_2	LQP	2	0.928776	0.918193	0.0016642	0.0227931	0.0015841	0.015625	0.000976562	0.108631	0.00553607	1827.07	49.3811	5.18999e-12	10
28	QHP_2	QHP	2	0.946402	0.929749	0.00309405	0.0283004	0.00280247	0.0572917	0.0061849	0.126488	0.0084414	1781.98	4.28631	0.0321648	16
29	LQH_2	LQH	2	0.942713	0.92715	0.00341269	0.0268619	0.00257414	0.0364583	0.00184462	0.126488	0.0084414	1778.67	0.972807	0.168616	14
30	LQHP_2	LQHP	2	0.945167	0.930522	0.002969	0.0263936	0.00252908	0.0364583	0.00184462	0.126488	0.0084414	1787.21	9.51598	0.00235381	17
31	QHPT_2	QHPT	2	0.94859	0.92805	0.00367486	0.0313157	0.00361897	0.0572917	0.0061849	0.142113	0.00935596	1788.09	10.3935	0.00151779	19
32	LQHPT_2	LQHPT	2	0.94787	0.928502	0.0036205	0.0300599	0.00353202	0.0572917	0.0061849	0.126488	0.0084414	1793.51	15.821	0.000100614	20
33	L_2.5	L	2.5	0.836654	0.82388	0.00352637	0.0276677	0.00266382	0.0208333	0.00173611	0.124256	0.00719467	1936.91	159.216	7.32478e-36	5
34	LQ_2.5	LQ	2.5	0.921543	0.911669	0.00162949	0.0214802	0.00140038	0.015625	0.000976562	0.108631	0.00553607	1827.39	49.7006	4.42387e-12	8
35	LQP_2.5	LQP	2.5	0.925968	0.915299	0.00159991	0.0223786	0.00152202	0.015625	0.000976562	0.120536	0.00265436	1835.62	57.923	7.24982e-14	10
36	QHP_2.5	QHP	2.5	0.944586	0.928849	0.00292019	0.0267515	0.00245457	0.0364583	0.00184462	0.126488	0.0084414	1783.66	5.971	0.0138533	14
37	LQH_2.5	LQH	2.5	0.940656	0.925308	0.00352983	0.0274859	0.00259495	0.0364583	0.00184462	0.126488	0.0084414	1781.67	3.97526	0.0375772	13
38	LQHP_2.5	LQHP	2.5	0.942925	0.929549	0.00282279	0.0257204	0.00236379	0.0364583	0.00184462	0.126488	0.0084414	1784.31	6.61953	0.0100168	14
39	QHPT_2.5	QHPT	2.5	0.946622	0.925992	0.00372774	0.0305747	0.00343251	0.0572917	0.0061849	0.142113	0.00935596	1786.41	8.71333	0.00351613	16
40	LQHPT_2.5	LQHPT	2.5	0.944968	0.927902	0.00328677	0.0286662	0.00305293	0.0572917	0.0061849	0.126488	0.0084414	1790.83	13.1323	0.000385931	17
41	L_3	L	3	0.836335	0.82389	0.00358842	0.027506	0.00274893	0.0208333	0.00173611	0.124256	0.00719467	1934.9	157.207	1.99998e-35	4
42	LQ_3	LQ	3	0.918063	0.909357	0.00175241	0.0214466	0.00140135	0.015625	0.000976562	0.108631	0.00553607	1837.48	59.7895	2.85108e-14	8
43	LQP_3	LQP	3	0.923381	0.912533	0.00152187	0.0221529	0.00148571	0.015625	0.000976562	0.120536	0.00265436	1843.5	65.8033	1.40974e-15	10
44	QHP_3	QHP	3	0.943208	0.927198	0.00281392	0.0260054	0.00228065	0.0364583	0.00184462	0.142113	0.00935596	1796.14	18.4479	2.70533e-05	15
45	LQH_3	LQH	3	0.939098	0.92308	0.00362867	0.0283666	0.00268512	0.0364583	0.00184462	0.126488	0.0084414	1778.15	0.459434	0.21796	10
46	LQHP_3	LQHP	3	0.942014	0.928848	0.00254045	0.02448	0.00201173	0.0364583	0.00184462	0.126488	0.0084414	1783.44	5.7449	0.0155114	12
47	QHPT_3	QHPT	3	0.944968	0.923747	0.00367338	0.0299675	0.00329534	0.0572917	0.0061849	0.142113	0.00935596	1796.12	18.4253	2.73614e-05	16
48	LQHPT_3	LQHPT	3	0.94339	0.92681	0.00298993	0.0274982	0.00272321	0.0364583	0.00184462	0.126488	0.0084414	1787.23	9.53311	0.00233374	14
49	L_3.5	L	3.5	0.836184	0.823811	0.00364082	0.0273899	0.0028559	0.0208333	0.00173611	0.124256	0.00719467	1935.29	157.6	1.64325e-35	4
50	LQ_3.5	LQ	3.5	0.915321	0.907486	0.00184965	0.021419	0.00140498	0.015625	0.000976562	0.108631	0.00553607	1843.43	65.7358	1.4581e-15	7
51	LQP_3.5	LQP	3.5	0.921002	0.909971	0.00129863	0.0216903	0.00142327	0.015625	0.000976562	0.120536	0.00265436	1847.57	69.8775	1.83834e-16	9
52	QHP_3.5	QHP	3.5	0.941975	0.924738	0.00275805	0.0257606	0.00232878	0.015625	0.000976562	0.142113	0.00935596	1801.97	24.2796	1.46522e-06	14
53	LQH_3.5	LQH	3.5	0.938121	0.92136	0.00361219	0.0287509	0.00268998	0.0364583	0.00184462	0.126488	0.0084414	1780.58	2.88907	0.0646826	9
54	LQHP_3.5	LQHP	3.5	0.941687	0.927556	0.00228775	0.0236595	0.00191164	0.015625	0.000976562	0.126488	0.0084414	1785.51	7.81315	0.0055149	11
55	QHPT_3.5	QHPT	3.5	0.943743	0.920897	0.00366858	0.0292144	0.00333105	0.0572917	0.0061849	0.142113	0.00935596	1801.87	24.1807	1.53948e-06	15
56	LQHPT_3.5	LQHPT	3.5	0.942575	0.92496	0.00280671	0.0268377	0.00269649	0.0364583	0.00184462	0.126488	0.0084414	1784.05	6.35231	0.0114487	11
57	L_4	L	4	0.836	0.823733	0.00366374	0.0271361	0.00295006	0.0208333	0.00173611	0.124256	0.00719467	1935.75	158.055	1.30913e-35	4
58	LQ_4	LQ	4	0.9143	0.906382	0.00183552	0.0214187	0.0014073	0.015625	0.000976562	0.108631	0.00553607	1844.52	66.8298	8.43787e-16	6
59	LQP_4	LQP	4	0.919754	0.907555	0.00110008	0.021297	0.00136834	0.015625	0.000976562	0.120536	0.00265436	1850.24	72.5436	4.84718e-17	8
60	QHP_4	QHP	4	0.94091	0.922032	0.0025586	0.0258926	0.00232342	0.015625	0.000976562	0.142113	0.00935596	1807.76	30.0681	8.10835e-08	13
61	LQH_4	LQH	4	0.936962	0.920514	0.00329579	0.0282029	0.00252379	0.0364583	0.00184462	0.126488	0.0084414	1786.34	8.64338	0.0036413	9
62	LQHP_4	LQHP	4	0.941556	0.924987	0.00209461	0.0234248	0.00198911	0.015625	0.000976562	0.142113	0.00935596	1791.06	13.3628	0.000343904	11
63	QHPT_4	QHPT	4	0.942405	0.91867	0.0033547	0.0288446	0.00321509	0.0572917	0.0061849	0.142113	0.00935596	1808.27	30.5776	6.285e-08	14
64	LQHPT_4	LQHPT	4	0.942325	0.921816	0.00272892	0.0266538	0.00282894	0.0364583	0.00184462	0.142113	0.00935596	1793.6	15.9049	9.64807e-05	12
（7）Pulvinaria vitis（PV）
	settings	features	rm	train.AUC	avg.test.AUC	var.test.AUC	avg.diff.AUC	var.diff.AUC	avg.test.orMTP	var.test.orMTP	avg.test.or10pct	var.test.or10pct	AICc	delta.AICc	w.AIC	parameters
1	L_0.5	L	0.5	0.884745	0.87237	0.0135509	0.0490479	0.00793692	0.0263158	0.00277008	0.106008	0.0106279	2654.76	395.138	1.38858e-86	5
2	LQ_0.5	LQ	0.5	0.969866	0.962177	0.000936104	0.0141675	0.000828868	0.0224172	0.00071057	0.138426	0.0102781	2319.43	59.8066	9.09676e-14	9
3	LQP_0.5	LQP	0.5	0.973933	0.964225	0.00058358	0.0128899	0.000596205	0.0324172	0.000512779	0.151584	0.0153472	2309.84	50.2134	1.1016e-11	13
4	QHP_0.5	QHP	0.5	0.97882	0.966881	0.000561092	0.0146062	0.000755843	0.047123	0.00010657	0.142324	0.0176039	2264.45	4.82175	0.0791941	20
5	LQH_0.5	LQH	0.5	0.976945	0.967624	0.000419213	0.0120907	0.000608512	0.0324172	0.000512779	0.136878	0.0152363	2273.85	14.2233	0.00071975	22
6	LQHP_0.5	LQHP	0.5	0.978777	0.967766	0.000446286	0.0130749	0.000630404	0.047123	0.00010657	0.151584	0.0153472	2259.62	0	0.882516	19
7	QHPT_0.5	QHPT	0.5	0.983591	0.963325	0.000846376	0.0206898	0.00112611	0.0602809	0.000992373	0.166289	0.0171882	2306.47	46.8447	5.93628e-11	36
8	LQHPT_0.5	LQHPT	0.5	0.98412	0.963953	0.000714716	0.0197498	0.000953418	0.047123	0.00010657	0.166289	0.0171882	2293.2	33.5799	4.50751e-08	34
9	L_1	L	1	0.884631	0.872229	0.0136298	0.0492286	0.00797359	0.0263158	0.00277008	0.106008	0.0106279	2654.97	395.351	1.24845e-86	5
10	LQ_1	LQ	1	0.967283	0.961501	0.0011159	0.0147667	0.000859829	0.0131579	0.000692521	0.138426	0.0102781	2339.54	79.9195	3.90325e-18	8
11	LQP_1	LQP	1	0.968916	0.961355	0.000904129	0.0142269	0.000743096	0.0131579	0.000692521	0.125268	0.00659405	2339.31	79.6855	4.38773e-18	11
12	QHP_1	QHP	1	0.976747	0.966783	0.000636454	0.0138636	0.000685738	0.0224172	0.00071057	0.136878	0.0152363	2274.48	14.8577	0.000524089	18
13	LQH_1	LQH	1	0.97586	0.967556	0.000605451	0.0128927	0.000618705	0.0224172	0.00071057	0.136878	0.0152363	2268.82	9.19915	0.00887469	16
14	LQHP_1	LQHP	1	0.976908	0.968345	0.000529283	0.0123658	0.000573823	0.0224172	0.00071057	0.136878	0.0152363	2266.69	7.06256	0.025829	16
15	QHPT_1	QHPT	1	0.978372	0.96583	0.000880678	0.0162748	0.00101498	0.0224172	0.00071057	0.151584	0.0153472	2278.08	18.453	8.68357e-05	22
16	LQHPT_1	LQHPT	1	0.97841	0.966256	0.00083327	0.0155093	0.000990385	0.035575	0.00246325	0.151584	0.0153472	2271.87	12.2489	0.00193158	21
17	L_1.5	L	1.5	0.88454	0.872059	0.013723	0.0494434	0.00801837	0.0263158	0.00277008	0.106008	0.0106279	2655.23	395.609	1.09715e-86	5
18	LQ_1.5	LQ	1.5	0.965844	0.960206	0.00120055	0.015172	0.000890571	0.0131579	0.000692521	0.125268	0.00659405	2350.59	90.9656	1.55883e-20	8
19	LQP_1.5	LQP	1.5	0.966011	0.959107	0.00105226	0.0149081	0.000835288	0.0131579	0.000692521	0.125268	0.00659405	2354.97	95.3445	1.74551e-21	9
20	QHP_1.5	QHP	1.5	0.974826	0.9656	0.000756648	0.0142836	0.000735326	0.0224172	0.00071057	0.136878	0.0152363	2284.18	24.558	4.10217e-06	16
21	LQH_1.5	LQH	1.5	0.973805	0.966415	0.000766113	0.0135805	0.000659821	0.0224172	0.00071057	0.12372	0.00965119	2284.21	24.5879	4.04132e-06	16
22	LQHP_1.5	LQHP	1.5	0.974988	0.967104	0.000647234	0.012978	0.000601052	0.0224172	0.00071057	0.136878	0.0152363	2275.5	15.8803	0.000314304	14
23	QHPT_1.5	QHPT	1.5	0.976972	0.964567	0.00101946	0.0167786	0.00109214	0.0224172	0.00071057	0.151584	0.0153472	2290.81	31.1868	1.49144e-07	21
24	LQHPT_1.5	LQHPT	1.5	0.976547	0.965326	0.000933795	0.0157994	0.00098498	0.0224172	0.00071057	0.151584	0.0153472	2288.59	28.9619	4.53647e-07	21
25	L_2	L	2	0.884472	0.871875	0.0138268	0.0496656	0.00807062	0.0263158	0.00277008	0.106008	0.0106279	2655.62	395.993	9.0542e-87	5
26	LQ_2	LQ	2	0.964369	0.958833	0.00130578	0.0156846	0.000951536	0.0131579	0.000692521	0.125268	0.00659405	2361.35	101.725	7.18617e-23	8
27	LQP_2	LQP	2	0.964835	0.957076	0.00130038	0.0160114	0.000996274	0.0131579	0.000692521	0.125268	0.00659405	2363.11	103.491	2.97145e-23	8
28	QHP_2	QHP	2	0.973461	0.96417	0.000905294	0.0150146	0.000814679	0.0224172	0.00071057	0.12372	0.00965119	2291.52	31.8918	1.04835e-07	14
29	LQH_2	LQH	2	0.972814	0.964064	0.00106733	0.0150519	0.000808654	0.0224172	0.00071057	0.125268	0.00659405	2286.78	27.1543	1.12006e-06	13
30	LQHP_2	LQHP	2	0.973616	0.96625	0.000774085	0.0133236	0.000637949	0.0224172	0.00071057	0.12372	0.00965119	2291.21	31.5853	1.22195e-07	15
31	QHPT_2	QHPT	2	0.975437	0.96325	0.00114027	0.0171923	0.0011335	0.0224172	0.00071057	0.151584	0.0153472	2300.52	40.8992	1.16032e-09	20
32	LQHPT_2	LQHPT	2	0.974399	0.964687	0.00100283	0.0155694	0.000940728	0.0224172	0.00071057	0.151584	0.0153472	2296.39	36.7694	9.14861e-09	19
33	L_2.5	L	2.5	0.884348	0.871785	0.0139185	0.0498364	0.00810363	0.0263158	0.00277008	0.106008	0.0106279	2656.09	396.462	7.16469e-87	5
34	LQ_2.5	LQ	2.5	0.962844	0.957141	0.00147985	0.0165771	0.00106139	0.0131579	0.000692521	0.125268	0.00659405	2371.84	112.221	3.77751e-25	8
35	LQP_2.5	LQP	2.5	0.963895	0.955396	0.00154413	0.0170206	0.001146	0.0131579	0.000692521	0.125268	0.00659405	2371.05	111.425	5.62342e-25	8
36	QHP_2.5	QHP	2.5	0.97196	0.962435	0.00108175	0.0159544	0.000908468	0.0224172	0.00071057	0.138426	0.0102781	2298.6	38.9812	3.02742e-09	12
37	LQH_2.5	LQH	2.5	0.97077	0.963204	0.00127015	0.0157995	0.000907505	0.0131579	0.000692521	0.125268	0.00659405	2298.73	39.1014	2.85077e-09	12
38	LQHP_2.5	LQHP	2.5	0.971708	0.964907	0.000932597	0.0141339	0.000728428	0.0224172	0.00071057	0.125268	0.00659405	2297.29	37.6645	5.8476e-09	12
39	QHPT_2.5	QHPT	2.5	0.973295	0.961685	0.00129745	0.0178591	0.0012102	0.035575	0.00246325	0.151584	0.0153472	2310.66	51.0346	7.30632e-12	19
40	LQHPT_2.5	LQHPT	2.5	0.972137	0.96323	0.00117263	0.0162491	0.00102195	0.0224172	0.00071057	0.151584	0.0153472	2301.82	42.1929	6.07649e-10	16
41	L_3	L	3	0.884283	0.871694	0.0140113	0.0499893	0.00814069	0.0263158	0.00277008	0.106008	0.0106279	2656.64	397.013	5.43863e-87	5
42	LQ_3	LQ	3	0.961475	0.9549	0.00171836	0.0179186	0.0012107	0.0131579	0.000692521	0.125268	0.00659405	2381.72	122.097	2.7081e-27	8
43	LQP_3	LQP	3	0.963011	0.953614	0.00178244	0.0180955	0.00127914	0.0131579	0.000692521	0.125268	0.00659405	2378.8	119.176	1.16661e-26	8
44	QHP_3	QHP	3	0.968955	0.961531	0.0011713	0.0163458	0.000949834	0.0224172	0.00071057	0.138426	0.0102781	2313.28	53.6597	1.96641e-12	12
45	LQH_3	LQH	3	0.969616	0.962423	0.00136924	0.0162387	0.000966181	0.0131579	0.000692521	0.125268	0.00659405	2302.37	42.7415	4.61874e-10	10
46	LQHP_3	LQHP	3	0.970002	0.963461	0.00108531	0.0150281	0.000825466	0.0131579	0.000692521	0.125268	0.00659405	2307.45	47.8252	3.63598e-11	11
47	QHPT_3	QHPT	3	0.970582	0.960981	0.00138755	0.0181394	0.00124415	0.035575	0.00246325	0.151584	0.0153472	2321.48	61.8555	3.26562e-14	18
48	LQHPT_3	LQHPT	3	0.97069	0.962113	0.00130077	0.0167144	0.0010783	0.0224172	0.00071057	0.151584	0.0153472	2304.97	45.3501	1.25333e-10	13
49	L_3.5	L	3.5	0.884198	0.871603	0.0140914	0.0501493	0.00817744	0.0263158	0.00277008	0.106008	0.0106279	2657.26	397.641	3.97245e-87	5
50	LQ_3.5	LQ	3.5	0.959977	0.952693	0.00196071	0.0191187	0.00136721	0.0131579	0.000692521	0.125268	0.00659405	2391.45	131.825	2.09107e-29	8
51	LQP_3.5	LQP	3.5	0.96211	0.951864	0.00201824	0.0192381	0.00142253	0.0263158	0.00277008	0.125268	0.00659405	2386.34	126.712	2.6954e-28	8
52	QHP_3.5	QHP	3.5	0.967255	0.960722	0.00125248	0.0166461	0.000985726	0.0131579	0.000692521	0.138426	0.0102781	2324.14	64.517	8.63027e-15	12
53	LQH_3.5	LQH	3.5	0.968889	0.961476	0.00147622	0.0167902	0.00103835	0.0131579	0.000692521	0.125268	0.00659405	2308.89	49.2627	1.77197e-11	10
54	LQHP_3.5	LQHP	3.5	0.969472	0.962503	0.00117623	0.0156052	0.00089357	0.0131579	0.000692521	0.125268	0.00659405	2312.25	52.6251	3.2985e-12	10
55	QHPT_3.5	QHPT	3.5	0.969199	0.960358	0.00145307	0.018339	0.00126689	0.0263158	0.00277008	0.151584	0.0153472	2325.91	66.2815	3.57169e-15	16
56	LQHPT_3.5	LQHPT	3.5	0.96992	0.961434	0.00135178	0.016869	0.00109281	0.0131579	0.000692521	0.151584	0.0153472	2311.93	52.3024	3.87618e-12	12
57	L_4	L	4	0.884134	0.871482	0.0141671	0.05028	0.00820227	0.0263158	0.00277008	0.106008	0.0106279	2657.96	398.341	2.79917e-87	5
58	LQ_4	LQ	4	0.958505	0.950765	0.00222513	0.0201901	0.00151214	0.0263158	0.00277008	0.125268	0.00659405	2401.01	141.385	1.75553e-31	8
59	LQP_4	LQP	4	0.961205	0.950282	0.00225802	0.0203505	0.00157364	0.0263158	0.00277008	0.125268	0.00659405	2393.66	134.041	6.90431e-30	8
60	QHP_4	QHP	4	0.966302	0.960114	0.00133213	0.0169749	0.00102403	0.0131579	0.000692521	0.125268	0.00659405	2330.69	71.0654	3.26637e-16	11
61	LQH_4	LQH	4	0.96816	0.960711	0.00157366	0.0172418	0.00109955	0.0131579	0.000692521	0.125268	0.00659405	2315.65	56.0298	6.01192e-13	10
62	LQHP_4	LQHP	4	0.968944	0.961696	0.00125614	0.0160567	0.000952335	0.0131579	0.000692521	0.125268	0.00659405	2319.54	59.9203	8.59397e-14	10
63	QHPT_4	QHPT	4	0.968126	0.959714	0.00149603	0.0185326	0.0012856	0.0263158	0.00277008	0.151584	0.0153472	2329.9	70.2737	4.85265e-16	14
64	LQHPT_4	LQHPT	4	0.969335	0.960704	0.00142704	0.0171158	0.00113403	0.0131579	0.000692521	0.138426	0.0102781	2318.22	58.5997	1.66327e-13	11
Table S4 Change of suitability under different climatic scenarios for each soft scale (km2)
Species	Level	Current	SSP1.26-2030s	SSP1.26-2050s	SSP1.26-2070s	SSP1.26-2090s	SSP5.85-2030s	SSP5.85-2050s	SSP5.85-2070s	SSP5.85-2090s
CR	0.1056-1	~4.1×107	~3.37×107	~3.25×107	~3.20×107	~3.19×107	~3.30×107	~2.95×107	~2.80×107	~2.73×107
	stable		~3.02×107	~2.82×107	~2.71×107	~2.73×107	~2.93×107	~2.35×107	~2.28×107	~2.61×107
	expande		~0.34×107	~0.43×107	~0.48×107	~0.46×107	~0.37×107	~0.59×107	~0.89×107	~1.15×107
	contraction		~1.16×107	~1.16×107	~1.47×107	~1.47×107	~1.26×107	~1.83×107	~1.91×107	~1.57×107
CL	0.1439-1	~4.54×107	~4.01×107	~3.86×107	~3.84×107	~4.11×107	~3.98×107	~3.73×107	~3.46×107	~3.22×107
	stable		~3.86×107	~3.68×107	~3.62×107	~3.61×107	~3.79×107	~3.44×107	~3.04×107	~2.65×107
	expande		~0.14×107	~0.18×107	~0.22×107	~0.23×107	~0.18×107	~0.29×107	~0.41×107	~0.56×107
	contraction		~0.68×107	~0.86×107	~0.92×107	~0.93×107	~0.75×107	~1.10×107	~0.56×107	~1.89×107
NI	0.1082-1	~3.52×107	~4.11×107	~4.33×107	~4.49×107	~4.51×107	~4.30×107	~4.89×107	~5.60×107	~6.20×107
	0.1082-0.4		~3.13×107	~3.05×107	~3.00×107	~3.02×107	~3.11×107	~2.88×107	~2.66×107	~2.44×107
	0.4-0.6		~0.97×107	~1.27×107	~1.48×107	~1.49×107	~1.18×107	~2.01×107	~2.94×107	~3.75×107
	0.6-1		~0.38×107	~0.47×107	~0.51×107	~0.50×107	~0.40×107	~0.64×107	~0.86×107	~1.08×107
PN	0.1707-1	~4.32×107	~3.46×107	~3.24×107	~3.18×107	~3.18×107	~3.41×107	~2.89×107	~2.48×107	~2.20×107
	0.1707-0.4		~3.31×107	~3.05×107	~2.95×107	~2.95×107	~3.20×107	~2.58×107	~2.08×107	~1.68×107
	0.4-0.6		~0.14×107	~0.19×107	~0.32×107	~0.22×107	~0.21×107	~0.30×107	~0.39×107	~0.51×107
	0.6-1		~1.01×107	~1.27×107	~1.37×107	~1.37×107	~1.12×107	~1.73×107	~2.24×107	~2.64×107
PC	0.1555-1	~4.32×107	~3.09×107	~3.17×107	~3.17×107	~3.31×107	~3.17×107	~3.32×107	~3.48×107	~3.52×107
	0.1555-0.4		~2.45×107	~2.29×107	~2.21×107	~2.26×107	~2.38×107	~1.99×107	~1.61×107	~1.27×107
	0.4-0.6		~0.63×107	~0.88×107	~0.96×107	~1.05×107	~0.78×107	~1.32×107	~1.86×107	~2.24×107
	0.6-1		~0.57×107	~0.73×107	~0.81×107	~0.76×107	~0.64×107	~1.02×107	~1.40×107	~1.74×107
PP	0.2441-1	~1.78×107	~1.81×107	~1.83×107	~1.89×107	~1.81×107	~1.85×107	~2.08×107	~2.10×107	~2.30×107
	0.2441-0.4		~1.50×107	~1.44×107	~1.42×107	~1.41×107	~1.47×107	~1.38×107	~1.19×107	~1.02×107
	0.4-0.6		~0.30×107	~0.39×107	~0.47×107	~0.39×107	~0.38×107	~0.71×107	~0.90×107	~1.28×107
	0.6-1		~0.27×107	~0.27×107	~0.35×107	~0.36×107	~0.30×107	~0.40×107	~0.58×107	~0.75×107
PV	0.2441-1	~2.25×107	~1.63×107	~2.62×107	~2.78×107	~2.77×107	~2.61×107	~3.08×107	~3.69×107	~4.47×107
	0.2441-0.4		~1.84×107	~1.77×107	~1.72×107	~1.74×107	~1.82×107	~1.57×107	~1.23×107	~0.90×107
	0.4-0.6		~0.79×107	~0.85×107	~1.05×107	~1.02×107	~0.79×107	~1.50×107	~2.46×107	~3.57×107
	0.6-1		~0.40×107	~0.48×107	~0.52×107	~0.51×107	~0.43×107	~0.68×107	~1.02×107	~1.35×107
Note: CR (Ceroplastes rusci), CL (Coccus longulus), NI (Neopulvinaria innumerabilis), PN (Parasaissetia nigra), PC (Parthenolecanium corni), PP (Pathenolecanium persicae),
PV (Pulvinaria vitis)
